# Supplementary material for: Switching of dominant retrotransposon silencing strategies from posttranscriptional to transcriptional mechanisms during male germ-cell development in mice
Source: PLoS Genet. 2017 Jul 27;13(7):e1006926. doi: 10.1371/journal.pgen.1006926 (PMC5549759; doi:10.1371/journal.pgen.1006926)
Supplement: S1 Table — (XLSX) [file pgen.1006926.s013.xlsx]

## Sheet: S13 Table
S1 Table. Methylation, expression, and piRNA abundance of retrotransposons
Repeat name	Methylation level				Expression (RPKM)				Expression (RPKM)			5' RACE (RPM)		piRNAs (WT, n=4)			piRNAs (Pld6 KO, n=2)			piRNAs (WT, n=1)			piRNAs (Pld6 KO, n=2)			piRNAs (WT, n=2)			piRNAs (Pld6 KO, n=2)
	E13.5 PGC	P7 Sg			P0 testes				Leptotene/zygotene			P0 testes		P0 testes			P0 testes			Spermatogonia			Spermatogonia			Leptotene/zygotene			Leptotene/zygotene
	WT	WT	Pld6 KO	Dnmt3l KO	WT (n=2)	Pld6 KO (n=4)	Dnmt3l KO (n=2)	DKO (n=3)	WT (n=2)	Pld6 KO (n=2)	Dnmt3l KO (n=2)	WT (n=4)	Pld6 KO (n=2)	Total	Fwd	Rev	Total	Fwd	Rev	Total	Fwd	Rev	Total	Fwd	Rev	Total	Fwd	Rev	Total	Fwd	Rev
B1_Mm	0.011	0.348	0.35	0.188	758.26	738.06	757.8	833.34	1921.47	1301.63	1487.29	282.49	123.157	1476.51	239.15	1237.36	63.92	35.14	28.77	2137.93	1229.36	908.57	1363.7	645.74	717.949	1424.58	727.74	696.835	8663.25	3856.75	4806.5
B1_Mus1	0.011	0.396	0.398	0.211	1056.91	992.702	1017.74	1121.77	1947.57	1668.72	1815.24	367.89	181.146	931.11	118.11	813	33.16	15.18	17.98	1171.53	688.47	483.06	699.129	420.927	278.202	916.95	467.58	449.365	5330.19	2755.97	2574.22
B1_Mus2	0.011	0.344	0.346	0.186	763.86	700.985	721.335	777.82	1479.14	1172.23	1302.17	197.17	96.6478	906.21	109.34	796.86	31.26	13.89	17.37	1131.1	670.8	460.3	664.654	409.398	255.256	868.85	445.435	423.42	5035.66	2664.99	2370.67
B2_Mm1a	0.018	0.363	0.369	0.224	837.88	878.38	1593.58	1392.48	24880.8	11840.6	16287.2	672.39	365.053	919.52	147.89	771.63	58.24	15.99	42.24	1460.87	1409.85	51.02	189.368	168.728	20.6312	887.46	793.035	94.425	589.185	381.746	207.445
B2_Mm1t	0.015	0.337	0.346	0.207	750.91	762.065	1264.71	1157.26	16643	7859.69	11034.1	584.41	339.372	613.53	138.96	474.57	44.73	13.4	31.33	1008.2	961.32	46.88	125.841	108.304	17.546	678.915	602.955	75.96	413.831	259.108	154.722
B2_Mm2	0.008	0.224	0.223	0.099	1252.58	1095.74	1561.14	1433.62	10483	5107.32	6329.66	818.13	410.615	793.98	203.7	590.28	56.46	24.47	32	723.31	606.64	116.67	220.918	190.792	30.1168	549.135	379.145	169.995	880.656	594.25	286.406
BGLII	0.02	0.044	0.044	0.022	6.38	8.9775	7.36	10.49	7.96	13	9.57	24.77	8.2841	6.43	5.26	1.17	0.34	0.22	0.13	1.01	0.78	0.22	0.917258	0.631696	0.276908	4.68	4.06	0.62	0.245556	0.0466501	0.198906
BGLII_C	0.017	0.003	0.004	0.014	0.18	0.2325	0.17	0.21	0.07	0.27	0.36	0.29	0	0.98	0.85	0.14	0.05	0.02	0.03	0.3	0.22	0.07	0	0	0	1.015	0.08	0.935	0	0	0
BGLII_Mus	0.017	0.034	0.034	0.017	0.76	0.6775	0.765	1.26	1.65	0.95	0.8	6.55	3.31364	2.17	1.74	0.43	0.34	0.05	0.3	1.23	1.23	0	0.493242	0.354788	0.138454	1.995	1.015	0.98	0.280157	0.0806511	0.199505
C573_MM	0.08	0.42	0.262	0.055	0	0	0	0	0	0	0	2.23	1.65682	0	0	0	0	0	0	0	0	0	0	0	0	0.065	0.065	0	0	0	0
CYRA11_Mm	0.035	0.691	0.5	0.042	0	0.01	0	0	0	0	0	21.82	4.97046	0	0	0	0	0	0	0	0	0	0	0	0	0.015	0.015	0	0	0	0
ERVB2_1-I_MM	0.019	0.385	0.335	0.035	0.07	0.05	0.14	0.09	0.01	0.03	0.05	1.08	0	5.04	2.46	2.58	0	0	0	0.45	0.07	0.37	0.564064	0	0.564064	0.26	0.04	0.22	0.497661	0	0.497661
ERVB2_1A-I_MM	0.072	0.277	0.235	0.08	0.43	0.305	0.425	0.38	0.17	0.24	0.34	5.65	1.65682	29.39	13.75	15.65	0.08	0.03	0.05	0.37	0.37	0	0.276908	0	0.276908	0.21	0.1	0.105	0.221707	0.0806511	0.141055
ERVB3_1-I_MM	0.015	0.429	0.467	0.096	0.29	0.185	0.27	0.26	0.08	0.2	0.17	2.88	0	1.22	0.92	0.3	0.03	0.03	0	0.61	0.29	0.32	0	0	0	0.805	0.46	0.345	0.390716	0.0215308	0.369185
ERVB3_1-LTR_MM	0.006	NA	NA	NA	0.36	0.215	0.405	0.38	0.61	1.16	0.89	0.79	0	2.64	1.8	0.84	0.04	0.02	0.02	0.47	0.17	0.3	0.380748	0.233641	0.138454	0.585	0.325	0.26	0.569564	0.32821	0.241354
ERVB4_1-I_MM	0.044	0.384	0.36	0.088	39.29	24.0525	16.565	19.75	3.05	3.11	0.94	8.46	13.2546	21	9.68	11.32	0.34	0.3	0.05	6.52	5.19	1.34	0.069227	0.069227	0	5.635	4.585	1.05	0.57837	0.43842	0.13995
ERVB4_1-LTR_MM	0.026	0.157	0.123	0.042	3.58	2.3675	3.23	2.33	2.02	1.53	1.5	2.63	1.65682	2.59	1.35	1.24	0.02	0	0.02	0.22	0.07	0.15	0	0	0	0.03	0.015	0.015	0.0466501	0	0.0466501
ERVB4_1B-I_MM	0.053	0.362	0.277	0.069	191.33	116.21	142.655	91.85	19.89	20.05	12.62	28.55	24.8523	54.25	28.94	25.31	1.99	1.63	0.36	3.3	1.38	1.92	0.633291	0.494837	0.138454	5.945	1.245	4.71	2.28815	2.11844	0.173951
ERVB4_1B-LTR_MM	0.059	0.385	0.265	0.078	413.71	268.005	251.055	145	42.95	38.49	25.27	39.64	19.8818	26.02	6.38	19.64	0.06	0.03	0.03	1.83	0.56	1.27	0	0	0	0.61	0.095	0.52	0.0806511	0.0806511	0
ERVB4_1C-LTR_Mm	0.061	0.216	0.163	0.048	36.8	23.1525	29.315	17.28	3.08	2.17	2.95	14.69	3.31364	2.91	1.44	1.46	0.03	0	0.03	0.41	0.11	0.3	0	0	0	0.125	0.1	0.025	0	0	0
ERVB4_2-I_MM	0.047	0.444	0.263	0.073	1.55	1.2775	1.355	1.13	0.27	0.55	0.57	37.44	14.9114	134.64	61.81	72.83	1.08	0.2	0.88	3.73	0.6	3.13	0.424015	0.138454	0.276908	20.72	1.71	19.01	0.0225845	0.0225845	0
ERVB4_2-LTR_MM	0.056	0.458	0.261	0.072	3.35	3.765	4.62	3.5	1.88	2.36	3.67	8.78	0	27.19	13.59	13.59	0.12	0.1	0.02	24.21	0.22	23.99	0.207681	0.207681	0	9.82	0.42	9.4	0.0906958	0.0441153	0.0465805
ERVB4_3-I_MM	0.027	0.272	0.24	0.043	0.52	0.4275	0.485	0.33	0.01	0.04	0.01	6.91	0	21.6	10.4	11.2	0.04	0.02	0.02	0.26	0	0.26	0.138454	0.138454	0	0.455	0.16	0.295	0	0	0
ERVB4_3-LTR_MM	0.011	0.238	0.243	0.049	0.25	0.6475	0.72	0.86	0	0.18	0.1	1.44	1.65682	1.1	0.37	0.73	0	0	0	0	0	0	0	0	0	0.03	0	0.03	0	0	0
ERVB5_1-I_MM	0.035	0.2	0.196	0.052	0.12	0.14	0.19	0.11	0.2	0.12	0.12	7.85	8.2841	2.11	0.85	1.26	0.02	0	0.02	0.06	0.04	0.02	0.424015	0.424015	0	0.21	0.165	0.045	0.0806511	0.0806511	0
ERVB5_1-LTR_MM	0.014	0.06	0.079	0.016	0.26	0.3925	0.205	0.28	0.16	0.57	0.34	0.36	0	0.11	0.05	0.07	0.04	0	0.04	0.04	0	0.04	0	0	0	0.45	0.05	0.4	0	0	0
ERVB5_2-LTR_MM	0.016	0.226	0.194	0.079	5.58	5.8825	7.425	4.77	18.64	17.41	36.67	8.78	4.97046	2.22	0.87	1.35	3.61	0.28	3.32	3.77	1.42	2.35	0.140049	0	0.140049	26.745	1.83	24.915	0.173882	0.0465805	0.127301
ERVB7_1-LTR_MM	0.097	0.58	0.212	0.082	22.39	19.795	23.88	16.16	15.75	14.71	19.85	28.08	10.7693	123.21	35.35	87.86	1.89	0.8	1.09	14.31	2.98	11.33	0.77015	0.354788	0.424015	24.64	11.255	13.39	0.36204	0.258805	0.103236
ERVB7_2-LTR_MM	0.019	0.239	0.22	0.062	4.71	3.5725	3.425	3.68	2.43	2.85	1.54	2.3	1.65682	9.65	7.05	2.6	0.1	0.04	0.06	0.99	0.67	0.32	0	0	0	0.915	0.455	0.46	0.0465805	0	0.0465805
ERVB7_2B-LTR_MM	0.025	0.252	0.196	0.044	10.55	10.28	9.905	6.79	3.42	2.61	1.58	4.18	1.65682	10.06	4.23	5.84	0.07	0.07	0	0.6	0.15	0.45	0	0	0	0.38	0.11	0.265	0.0800515	0	0.0800515
ERVB7_3-LTR_MM	0.008	0.187	0.163	0.044	6.05	7.3	6.005	6.1	2.41	1.16	1.09	4.25	0	6.77	3.18	3.59	0.05	0.05	0	0.56	0.34	0.22	0	0	0	0.91	0.595	0.315	0.0806511	0	0.0806511
ERVB7_4-LTR_MM	0.011	0.195	0.171	0.068	0.91	0.865	1.09	0.67	1.35	1.8	1.34	3.31	0	3.84	1.16	2.68	0	0	0	0.48	0.34	0.15	0	0	0	0.275	0.095	0.18	0.0806511	0.0806511	0
ETnERV	0.186	0.631	0.45	0.2	9.84	8.0675	9.26	7.24	2.48	4.29	3.6	50.61	27.0614	471.26	227.09	244.16	9.37	4.89	4.48	68.92	8.51	60.41	0.745785	0.328828	0.416957	115.615	31.77	83.84	1.02247	0.212155	0.810318
ETnERV2	0.051	0.268	0.237	0.076	4.16	2.7125	3.525	2.38	0.63	0.9	1.18	17.51	8.00796	39.15	13.94	25.21	0.16	0.09	0.07	3.85	0.34	3.52	0.328828	0.0432669	0.276908	4.405	0.98	3.425	0.0866758	0.0615566	0.0215308
ETnERV3	0.079	0.421	0.336	0.132	1.74	1.335	1.575	1.28	0.67	1.92	1.91	20.8	14.9114	18.08	11.38	6.7	0.4	0.36	0.04	1.67	1.42	0.25	2.80983	1.68329	1.12653	1.36	1.095	0.27	0.756001	0.491916	0.25984
IAP-d	0.049	0.315	0.271	0.088	1.23	1.725	0.875	1.69	1.64	4.78	3.84	22.9	6.62728	96.86	68.14	28.72	0.33	0.25	0.08	8.58	5.97	2.61	0.276908	0.276908	0	9.48	6.58	2.905	0.62502	0.451069	0.173951
IAP1-MM_I	0.154	0.541	0.466	0.173	1.85	6.1125	3.14	5.93	11.46	22.05	30.77	18.58	6.62728	129.72	63.36	66.36	0.5	0.23	0.26	34.22	31.61	2.61	0.909402	0.770948	0.138454	40.84	37.14	3.7	2.61089	2.30041	0.313317
IAP1-MM_LTR	0.084	0.453	0.329	0.095	1.03	6.145	1.52	6.43	7.58	25.55	17.62	6.84	1.65682	15.4	11.28	4.12	0.17	0.17	0	0.52	0.52	0	0.138454	0	0.138454	1.185	1.09	0.09	0.347833	0.220532	0.127301
IAPA_MM	0.258	0.764	0.726	0.258	46.56	43.5	63.25	84.38	6.66	57.25	627.46	13.36	4.97046	222	109.72	112.29	70.23	39.87	30.37	242.75	146.18	96.57	48.6772	31.0415	17.6356	651.85	139.09	512.76	236.334	158.238	78.0954
IAPEY_LTR	0.097	0.366	0.19	0.091	1.4	2.265	2.715	1.72	14.66	32.26	73.38	41.68	6.62728	58.21	7.94	50.27	0.44	0.19	0.25	21.02	13.59	7.43	1.05571	0.562469	0.493242	19.915	13.415	6.5	2.06291	1.10447	0.954197
IAPEy-int	0.093	0.477	0.393	0.146	0.51	0.87	0.745	0.68	4.28	13.89	25.52	84.82	34.7932	507.61	36.45	471.16	1.55	0.34	1.2	401.38	268.71	132.67	4.96586	3.62778	1.33808	457.315	316.865	140.45	11.1597	3.21877	7.93669
IAPEY2_LTR	0.103	0.379	0.25	0.11	3.15	3.205	4.965	4.16	5.37	8.85	10.3	23.93	4.97046	57.59	17.07	40.52	0.33	0.12	0.21	8.02	0.94	7.08	0.209276	0.209276	0	7.195	0.63	6.56	0.633319	0.298049	0.335271
IAPEY3_LTR	0.105	0.398	0.258	0.113	3.13	2.805	3.185	2.55	3.17	3.7	6.43	10.5	4.97046	15.09	3.38	11.71	0.2	0.02	0.17	2.71	0.22	2.49	0.069227	0.069227	0	3.79	0.335	3.46	0.0441153	0	0.0441153
IAPEY3-int	0.13	0.428	0.375	0.163	2.35	1.975	2.925	2.15	4.02	9.23	25.85	90.78	29.8228	497.15	61.33	435.82	4.32	0.84	3.48	323.78	168.01	155.78	4.84564	2.74287	2.11142	367.785	186.59	181.2	20.0158	10.0034	10.0138
IAPEY3C_LTR	0.075	0.464	0.354	0.108	5.41	5.6325	5.55	6.87	4.33	10.43	18.88	18.36	6.62728	64.15	38.89	25.25	2.42	1.62	0.8	6.29	5.2	1.09	0.704788	0.449975	0.254813	8.555	6.715	1.835	0.473933	0.194303	0.27963
IAPEY4_I	0.065	0.471	0.395	0.126	99.1	89.17	101.985	64.7	3.23	4.3	3.99	26.53	13.2546	151.7	79.51	72.18	1.49	1.14	0.35	38.84	21.57	17.27	1.07382	0.935362	0.138454	38.3	23.34	14.965	2.44285	1.52695	0.917305
IAPEY4_LTR	0.056	0.536	0.247	0.076	103.77	134.162	116.08	70.64	8.93	8.02	5.96	3.56	0	10.02	1.83	8.19	0.3	0.27	0.02	0.04	0	0.04	0	0	0	0.245	0.15	0.095	0.0681809	0.0466501	0.0215308
IAPEY5_I	0.026	0.268	0.207	0.066	4.02	5.35	5.415	6.72	7.99	16.66	110.06	27.49	6.62728	136.87	64.09	72.77	2.82	1.39	1.43	39.9	20.32	19.58	2.3207	0.276908	2.03514	58.79	38.625	20.165	7.60276	2.1791	5.423
IAPEY5_LTR	0.036	0.561	0.317	0.06	2.12	1.5975	1.475	2.09	3.98	3.75	7.51	5.47	1.65682	14.3	10.37	3.94	0.25	0.19	0.06	0.48	0.48	0	0	0	0	0.395	0.375	0.015	0.127301	0.127301	0
IAPEz-int	0.317	0.689	0.668	0.349	92.9	97.29	114.085	137.37	21.09	90.61	997.14	677.99	337.991	2370.95	1086	1284.96	199.9	73.11	126.79	6982.23	5057.13	1925.09	655.233	462.003	193.231	7345.33	4273.94	3071.39	3113.72	2411.07	702.649
IAPLTR1_Mm	0.276	0.763	0.671	0.29	34.88	35.805	40.845	65.13	18.49	70.43	1197.12	71.54	21.5387	188	101.36	86.63	15.76	9.23	6.52	376.34	321.59	54.75	54.0814	48.7706	5.31943	373.13	325.13	48	245.128	218.599	26.5272
IAPLTR1a_Mm	0.249	0.68	0.585	0.258	23.88	20.0275	34.335	25.14	15.5	29.08	155.33	63.12	38.1069	139.52	56.22	83.31	8.26	4.96	3.3	126.89	85.87	41.02	17.512	13.5672	3.9522	135.145	99.195	35.95	76.8878	60.4879	16.3999
IAPLTR2_Mm	0.204	0.66	0.548	0.24	9.75	9.4475	14.47	12.16	7.47	27.04	86.95	74.15	27.8898	173.52	59	114.52	8.69	2.85	5.84	111.62	38.4	73.22	9.37399	5.41526	3.95873	233.94	31.705	202.235	42.7428	23.1303	19.6125
IAPLTR2a	0.197	0.667	0.546	0.236	8.37	6.835	12.485	8.82	4.79	15.21	81.19	40.33	13.5307	167.5	35.8	131.71	6.14	1.75	4.39	81.78	20.31	61.47	6.96449	4.71434	2.25015	205.025	21.495	183.52	32.2382	17.9511	14.2821
IAPLTR2a2_Mm	0.127	0.579	0.457	0.19	14.64	9.4075	12.56	10.76	8.25	14.46	16.25	69.7	32.0318	120.83	30.67	90.17	4.49	1.39	3.1	53.87	4.34	49.53	2.86693	1.4402	1.42808	57.03	4.35	52.685	11.0012	3.77096	7.23169
IAPLTR2b	0.198	0.66	0.528	0.221	16.77	17.9725	26.46	33.71	10.75	30.32	403.45	56.24	22.6432	164.81	32.53	132.28	11.25	1.7	9.55	105.75	26.45	79.3	7.70629	4.94307	2.76456	714.45	29.335	685.12	35.3855	19.308	16.0774
IAPLTR3	0.062	0.37	0.198	0.081	0.84	0.395	2.36	0.55	3.33	1.67	2.61	14.65	0	69.49	51.45	18.04	0.39	0.16	0.23	9.91	5.78	4.13	0	0	0	23.645	14.76	8.885	0.172068	0.0701926	0.101875
IAPLTR3-int	0.211	0.51	0.47	0.242	1.48	1.8825	2.475	1.78	1.26	1.77	12.24	47.41	21.5387	267.59	34.75	232.84	8.18	1.08	7.09	118.49	24.68	93.82	12.6744	6.06736	6.60706	332.285	49.5	282.785	61.5165	32.9642	28.5523
IAPLTR4	0.076	0.452	0.341	0.098	5.52	5.3475	8.92	4.53	2.02	2.87	1.48	19.48	3.31364	12.54	7.97	4.57	0.15	0.05	0.09	0.75	0.67	0.07	0	0	0	0.85	0.535	0.31	0.174037	0.0933855	0.0806511
IAPLTR4_I	0.104	0.289	0.248	0.166	4.01	4.38	5.535	4.4	1.31	3.79	8.38	9.83	0.82841	43.27	18.92	24.35	1.57	0.46	1.11	29.66	16.48	13.18	0.771745	0.564064	0.207681	26.4	14.915	11.485	3.8355	2.69711	1.1384
IMPB_01	0.011	0.138	0.145	0.014	98.45	64.625	77.635	67.73	22.09	25.53	21.39	197.79	157.27	1.78	0.52	1.26	0.48	0.14	0.34	0.96	0.61	0.35	2.30322	0.328828	1.98304	0.735	0.45	0.285	1.64027	0.636004	1.00426
L1_Mm_orf2	0.033	0.575	0.54	0.116	91.12	476.092	153.305	423.61	94.89	4044.56	6480.11	2414.75	1260.4	8666.97	2458.22	6208.75	22.94	12.81	10.13	5125.04	2864.01	2261.03	181.867	118.934	62.9322	3038.68	1528.09	1510.6	239.326	193.567	45.7572
L1_Mus1_3end	0.01	0.358	0.359	0.112	102.66	122.843	110.965	153.15	112.19	181.34	236.12	316.57	137.427	184.63	79.43	105.2	2.09	0.92	1.17	300.56	172.53	128.03	8.30506	2.80788	5.49718	231.29	132.125	99.165	6.47542	3.5207	2.95821
L1_Mus2_3end	0.006	0.156	0.149	0.064	80.77	90.5875	78.535	115.64	57.72	114.78	149.26	230.37	94.9016	145.83	47.39	98.44	2.24	0.96	1.29	241.94	142.01	99.93	7.52878	2.9691	4.56102	186.95	98.945	88.005	5.69359	2.94352	2.75007
L1_Mus3_3end	0.004	0.07	0.069	0.031	48.05	60.37	50.78	79.67	47.44	90.25	114.42	224.45	92.4163	122.08	46.65	75.42	2.51	0.73	1.78	156.2	89.78	66.42	6.4125	2.13132	4.28118	115.905	58.58	57.325	4.20382	1.91957	2.28642
L1_Mus3_5end	0.012	0.112	0.083	0.024	8.02	9.8725	8.375	13.88	4.97	12.54	9.51	23.54	17.9489	152.1	48.08	104.02	0.75	0.14	0.61	42.63	5.41	37.22	1.93823	0.610399	1.32783	46.825	5.09	41.735	0.871729	0.406504	0.465881
L1_Mus3_orf2	0.018	0.327	0.318	0.086	68.81	143.16	88.91	153.17	60.52	726.19	1124.64	1880.54	877.197	3051.43	780.83	2270.6	18.6	7.23	11.37	2771.64	1418.4	1353.24	87.3724	36.7804	50.5906	1732.49	805.155	927.34	79.6255	48.8983	30.7272
L1_Mus4_3end	0.006	0.096	0.101	0.043	44.59	56.96	51.5	71.74	52.2	92.69	118.36	235.2	89.1027	120.83	41.94	78.89	2.88	0.69	2.19	141.55	81.87	59.68	6.88863	2.48514	4.41214	133.915	59.905	74.015	3.33971	1.493	1.84671
L1Md_A_3end	0.022	0.545	0.54	0.1	39.62	212.887	64.335	177.51	60.66	1407.43	2403.23	280.33	114.29	239.07	133.73	105.34	1.95	1.48	0.46	477.48	396.51	80.97	11.5387	8.25983	3.27891	344.04	291.56	52.475	20.1273	17.7654	2.3619
L1Md_A_5end	0.086	0.679	0.203	0.095	14.39	121.478	25.7	129.59	13.6	916.26	702.42	393.31	214.282	2704.39	1063.01	1641.38	7.14	3.88	3.26	144.89	79.01	65.88	17.6146	13.6592	3.95539	146.75	89.58	57.17	25.1088	19.2894	5.82297
L1Md_F_5end	0.056	0.42	0.292	0.078	13.72	27.4725	16.265	33.06	10.14	64.53	67.02	153.36	70.4148	491.85	245.55	246.3	2.33	1.23	1.1	49.32	15.45	33.87	3.30067	2.10437	1.19496	41.04	12.79	28.25	3.76781	2.17259	1.5988
L1Md_F2_3end	0.02	0.478	0.469	0.1	178.61	247.695	227.575	263.47	194.15	653.79	1227.47	658.22	298.868	272.1	108.69	163.41	4.2	2.71	1.49	626.01	452.94	173.07	14.0085	7.81816	6.1903	426.55	257.615	168.94	11.7544	7.05855	4.69588
L1Md_F3_3end	0.02	0.425	0.42	0.094	77.68	114.828	99.9	117.13	94.03	343.19	689.4	476.52	202.772	240.55	120.18	120.36	3.05	1.74	1.31	449.81	343.36	106.45	9.9814	5.32905	4.661	316.95	224.99	91.955	9.95226	6.80584	3.14426
L1Md_Gf_5end	0.079	0.788	0.185	0.048	13.23	51.795	21.035	58.96	13.89	1609.3	1895.81	114.55	73.7285	3019.42	1945.59	1073.84	14.95	10.25	4.7	75.75	53.49	22.26	37.1932	23.2583	13.9349	78.635	55.44	23.19	34.5252	27.6617	6.8635
L1Md_T_3end	0.02	0.43	0.42	0.083	76.37	177.9	107.815	157.19	95.86	3030.39	7851.01	466.91	178.854	334.47	197.92	136.55	3.22	2.38	0.84	684.84	599.22	85.62	16.55	12.4389	4.1111	457.695	410.03	47.67	28.5278	26.0115	2.51348
L1VL1_5end	0.017	0.466	0.363	0.091	8.23	12.725	8.86	15.54	5.12	42.99	52.37	39.57	17.1205	104.66	65.78	38.88	0.52	0.36	0.16	16.46	10.35	6.11	2.10703	0.68788	1.41915	15.725	9.28	6.445	1.31482	1.04493	0.270541
L1VL2_5end	0.006	0.092	0.088	0.041	11.81	15.7575	13.645	20.9	7.83	13.23	14.53	31.5	30.375	37.6	11.3	26.3	0.35	0.11	0.24	6.42	1.82	4.6	1.94808	0.222193	1.72589	6.675	1.645	5.03	0.746791	0.119161	0.62763
LTRIS_Mm	0.033	0.443	0.327	0.075	21.92	43.155	28.76	23.1	23.91	63.22	106.15	25.45	9.11251	165.13	111.06	54.07	0.85	0.28	0.56	26.99	6.22	20.78	0.0700245	0	0.0700245	28.925	10.355	18.57	0.28125	0.0215308	0.256131
LTRIS_Mus	0.033	0.383	0.301	0.078	39	35.48	40.695	27.5	36.13	39.12	47.91	40.54	20.7102	104.53	73.93	30.59	0.69	0.46	0.23	11.22	4.69	6.53	0.77389	0.278503	0.49404	13.245	8.385	4.86	0.361901	0.182833	0.175479
LTRIS2	0.113	0.556	0.482	0.186	196.88	199.67	198.04	128.09	27.76	23.24	26.14	50.94	14.6352	55.7	31.05	24.65	0.57	0.38	0.19	4.55	3.11	1.44	0.233641	0.069227	0.164414	10.425	8.445	1.98	0.19942	0.173951	0.0254688
LTRIS3	0.093	0.49	0.434	0.162	106.43	93.38	119.7	69.4	16.96	14.09	14.11	14.72	9.66478	27.48	14.52	12.96	0.23	0.16	0.06	1.64	0.87	0.77	0.372095	0.069227	0.302868	6.16	5.355	0.81	0.15277	0.0466501	0.10612
LTRIS4	0.06	0.397	0.37	0.145	0.57	0.8775	0.815	0.96	0.56	1.21	0.55	0.58	0	2.18	1.21	0.96	0.46	0.45	0.02	1.54	1.17	0.37	0.276908	0.138454	0.138454	23.18	22.955	0.23	0	0	0
LTRIS4A	0.05	0.3	0.276	0.092	1.97	2.795	4.475	2.15	4.28	3.98	3.3	1.94	0	3.68	1.95	1.74	0.02	0.02	0	0.9	0.52	0.37	0	0	0	0.38	0.215	0.165	0	0	0
LTRIS4B	0.05	0.432	0.364	0.097	0.57	0.745	0.75	0.71	0.71	1.23	0.84	2.3	0	4.04	1.71	2.33	0	0	0	2.19	0.22	1.96	0	0	0	1.35	0.09	1.26	0	0	0
LTRIS5	0.03	0.342	0.332	0.066	0.59	0.37	0.295	0.61	0.38	1.11	0.84	0.9	1.65682	1.66	0.46	1.21	0.02	0.02	0	0.22	0	0.22	0	0	0	0.015	0.01	0.005	0	0	0
LTRIS6	0.035	0.34	0.271	0.068	1.02	0.8325	1.165	1.27	0.85	1.57	0.54	3.42	3.86591	10.69	4.65	6.04	0.19	0.1	0.09	0.45	0.07	0.37	0.233641	0.138454	0.0951871	0.545	0.27	0.275	0.0254688	0	0.0254688
Lx3_Mus_3end	0.008	0.047	0.049	0.014	19.91	24.9425	26.57	32.7	28.29	49.77	64.23	167.24	59.6455	120.81	60.89	59.92	2.42	1.18	1.24	22.77	16.32	6.45	4.60973	1.33421	3.27551	43.99	34.125	9.865	1.67655	0.685464	0.988905
MERV1_I	0.011	0.06	0.06	0.021	1.03	0.995	0.67	1.59	1	1.58	1.47	13.9	11.5977	7.76	5.59	2.17	1.79	0.29	1.5	3.8	1.27	2.54	0	0	0	23.105	1.895	21.21	0.313832	0.186531	0.127301
MERV1_LTR	0.012	0.148	0.148	0.066	0.79	0.74	0.62	0.98	0.57	1	8.72	4.9	1.65682	2.86	1.08	1.79	0.03	0.02	0.01	0.19	0.07	0.11	0	0	0	0.09	0.025	0.065	0	0	0
MERVL	0.023	0.726	0.706	0.228	18.55	17.905	19.73	27.75	15.25	23.48	21.34	447.43	167.339	816.49	530.66	285.83	10	4.74	5.26	267.76	184.13	83.63	8.71185	4.07775	4.63409	680.645	342.82	337.825	4.45809	2.68165	1.77351
MLTR18_MM	0	0.139	0.136	0.05	0.1	0.0225	0.105	0.11	0.12	0.06	0	0.29	0	0.3	0.11	0.18	0.01	0	0.01	0.07	0.07	0	0	0	0	0.045	0.005	0.04	0.0806511	0	0.0806511
MLTR18A_MM	NA	NA	NA	NA	0	0.28	0.14	0.19	0.05	0.17	0.23	0.07	0	0.23	0.18	0.05	0.02	0	0.02	0.22	0.22	0	0	0	0	0.125	0.115	0.01	0.0466501	0.0466501	0
MLTR18B_MM	NA	NA	NA	NA	0.15	0.085	0.23	0.12	0	0.17	0.27	0.22	3.31364	0	0	0	0	0	0	0.07	0	0.07	0	0	0	0.045	0	0.045	0	0	0
MLTR18C_MM	NA	NA	NA	NA	0.12	0.055	0.035	0.18	0.32	0.55	0.07	1.01	0	0.23	0.18	0.05	0	0	0	0.07	0.07	0	0	0	0	0	0	0	0	0	0
MLTR18D_MM	0	0.064	0.076	0.011	0.37	0.3725	0.275	0.47	0.39	0.39	0.3	0.65	0	0.48	0.25	0.23	0.02	0	0.02	0.07	0.07	0	0	0	0	0.07	0.055	0.015	0	0	0
MLTR25A	0	0.086	0.096	0.026	2.01	1.625	1.725	2.12	1.42	1.88	2.06	7.78	4.97046	11.24	4.33	6.91	0.11	0.02	0.09	9.15	4.66	4.48	2.05868	1.33636	0.723666	6.51	2.17	4.345	9.30294	5.88359	3.41511
MLTR25C	0.025	0.041	0.039	0.013	0.19	0.2375	0.355	0.47	0.34	0.13	0.23	1.8	1.65682	0.09	0.09	0	0	0	0	0	0	0	0	0	0	0.12	0.07	0.045	0	0	0
MLTR31A_MM	0.007	0.111	0.101	0.054	0.58	0.7375	0.55	0.77	0.5	0.84	1.35	3.88	0	0.59	0.53	0.05	0.05	0.01	0.04	0.58	0.34	0.24	0	0	0	1.11	0.16	0.955	0.0382032	0.0382032	0
MLTR31C_MM	0.011	0.116	0.11	0.02	0.09	0.1	0.09	0.37	0.48	0.66	0.34	0.36	0	0.56	0.35	0.21	0.01	0	0.01	0.13	0.11	0.01	0.0951871	0.069227	0.0259601	0.415	0.21	0.2	0.0574155	0.0107654	0.0466501
MLTR31D_MM	0.021	0.028	0.026	0.012	1.7	1.81	1.465	1.52	0.93	1.04	2.25	6.18	2.48523	0.86	0.81	0.05	0.01	0.01	0	0.14	0.14	0	0	0	0	0.15	0.135	0.015	0.0382032	0.0382032	0
MLTR31E_MM	0.02	0.13	0.125	0.033	0.59	0.7025	0.69	0.76	1.1	1.31	0.92	1.36	0	0.77	0.48	0.29	0	0	0	0.22	0.19	0.04	0.0951871	0.069227	0.0259601	0.22	0.205	0.025	0.0107654	0.0107654	0
MLTR31F_MM	0.008	0.12	0.129	0.043	0.7	0.4725	0.715	0.75	1.18	1.3	1.32	1.75	0	1.26	0.93	0.33	0.09	0.08	0.01	3.23	3.23	0	0.0951871	0.069227	0.0259601	8.655	8.615	0.04	0.0107654	0.0107654	0
MLTR31FA_MM	0.007	0.128	0.129	0.045	0.78	1.0725	1.43	1.23	1.25	2.21	3.17	1.91	1.65682	1.06	0.73	0.33	0.1	0.1	0	4.78	4.78	0	0	0	0	15.175	15.17	0.01	0	0	0
MLTR32C_MM	NA	NA	NA	NA	1.26	1.43	0.255	1.08	1.67	1.56	1.06	0.14	0	0.41	0.18	0.23	0.02	0.02	0	0.52	0.45	0.07	0	0	0	0.2	0.2	0	0	0	0
MMERGLN_LTR	0.12	0.725	0.357	0.104	32.27	50.5575	54.635	39.64	6.4	51.69	94.65	15.91	9.11251	92.32	49.93	42.39	0.47	0.27	0.21	0.52	0.45	0.07	0.207681	0.138454	0.069227	1.015	0.9	0.12	0.191183	0.110532	0.0806511
MMERGLN-int	0.123	0.742	0.403	0.16	16.18	23.0675	25.465	23.61	0.83	29.45	37.76	53.53	28.1659	755.1	427.22	327.88	2.32	1.88	0.44	3.84	3.06	0.78	0.700923	0.700923	0	4.17	3.045	1.12	2.66168	2.46515	0.196536
MMERVK10C	0.125	0.485	0.431	0.172	9.13	11.14	10.32	12.09	40.84	73.76	527.52	185.87	73.7285	453.52	285.23	168.29	17.89	12.91	4.98	205.84	173.98	31.86	9.77579	7.52432	2.25147	339.66	255.53	84.13	17.2933	14.5935	2.6998
MMERVK10D3_I	0.078	0.357	0.367	0.113	0.91	0.8225	0.385	0.77	2.08	2.44	1.44	14.54	4.97046	28.21	16.54	11.68	0.08	0.05	0.03	5.52	3.8	1.72	1.03135	0.605736	0.416957	6.585	4.89	1.695	0.338121	0.338121	0
MMERVK10D3_LTR	0.068	0.308	0.298	0.084	1.9	1.825	1.865	1.52	5.06	5.2	3.39	5.47	0	6.27	4.03	2.24	0.02	0.02	0	0.47	0.39	0.07	0	0	0	0.335	0.285	0.05	0.0466501	0.0466501	0
MMERVK9C_I	0.031	0.23	0.208	0.058	1.06	0.8825	1.075	0.91	0.56	1.06	1.11	25.74	14.9114	60.26	28.66	31.6	0.24	0.05	0.19	7.19	1.08	6.11	0	0	0	8.26	1.445	6.825	0.275464	0.0215308	0.253933
MMERVK9E_I	0.057	0.315	0.28	0.092	1.62	1.34	1.99	1.55	1.19	1.77	2.31	36.39	10.7693	74.99	43.25	31.74	0.47	0.19	0.28	13.03	1.38	11.65	0.607331	0.330423	0.276908	15.38	1.685	13.695	0.416014	0	0.416014
MMETn-int	0.105	0.654	0.395	0.11	11.57	9.0825	10.205	9.86	3.63	6.29	5.83	110.85	53.5705	370.67	140.68	229.99	3.87	1.75	2.12	29.09	14.03	15.06	1.12494	0.562469	0.562469	125.865	84.77	41.095	0.801981	0.513377	0.288604
MMTV-int	0.125	0.461	0.491	0.164	0.05	0.05	0.14	0.04	0.01	0.01	0.01	0.79	0	2.06	0.92	1.14	0	0	0	1.16	0.93	0.22	0.138454	0	0.138454	1.08	0.835	0.245	0	0	0
MMVL30-int	0.155	0.642	0.412	0.219	126.67	287.377	329.255	336.91	24.05	34.64	27.68	61.14	25.6807	455.81	361.29	94.52	7.01	6.17	0.84	103.93	94.53	9.4	2.92686	1.93583	0.982368	122.01	110.56	11.45	3.30699	2.94198	0.369255
MT-int	0.022	0.514	0.492	0.191	108.62	120.332	119.525	125.66	101.56	131.15	141.69	175.51	59.6455	515.92	430.79	85.13	1.35	1.09	0.25	1506.36	1375.54	130.82	5.19563	3.37683	1.82746	1063.41	983.77	79.645	3.53761	3.02989	0.509135
MT2_Mm	0.024	0.713	0.704	0.293	45.03	45.315	54.84	65.64	47.99	59	63.47	117.19	62.9591	267.17	197.66	69.51	3.87	2.5	1.37	131.46	113.66	17.79	2.25067	1.47187	0.77015	268.59	211.075	57.51	1.79987	1.17924	0.624881
MT2C_Mm	0.008	0.202	0.196	0.124	10.23	11.4275	11.42	16.55	16.49	18.34	17.07	61.17	31.4796	96.89	57.92	38.97	4.09	1.64	2.45	63.79	37.19	26.6	1.82666	0.49404	1.33262	275.34	93.745	181.59	1.02792	0.496735	0.53119
MTA_Mm	0.01	0.4	0.401	0.18	235.98	236.47	263.125	280.56	282.42	372.24	396.49	1188.53	389.353	442.88	201.68	241.2	3.27	1.42	1.85	900.16	509.89	390.26	7.7509	2.59761	5.15329	726.45	375.59	350.855	4.51696	1.44433	3.07262
MTB_Mm	NA	NA	NA	NA	92.78	96.7875	103.7	117.03	95.68	109.56	120.49	217.99	102.723	154.83	85.8	69.03	1.58	0.73	0.85	151.34	87.55	63.79	2.50948	0.917258	1.59222	151.205	78.31	72.895	1.05001	0.332987	0.717018
MuLV-int	0.191	0.702	0.476	0.254	26.43	24.4825	22.935	20.01	2.9	5.79	4.14	10.08	6.62728	173.41	124.51	48.89	0.77	0.7	0.06	22.22	21.6	0.62	0.278503	0.278503	0	31.095	29.4	1.695	0.335254	0.335254	0
MuRRS-int	0.067	0.573	0.401	0.116	1.88	2.595	1.725	1.79	2.9	13.77	21.79	37.44	14.9114	391.72	240.49	151.23	1.81	1.31	0.5	80.35	15.97	64.38	0.840972	0.702518	0.138454	97.815	35.055	62.755	0.381765	0.254533	0.127232
MuRRS4-int	0.022	0.224	0.195	0.06	0.77	1.45	0.995	1.25	0.51	0.91	1.04	11.92	14.9114	85.98	64.36	21.62	0.31	0.25	0.06	4.04	2.3	1.74	1.40185	1.26339	0.138454	3.305	2.11	1.195	0.803499	0.722848	0.0806511
MURVY-int	0.077	0.443	0.31	0.086	0.13	0.3	0.385	0.16	0.03	0.04	0.01	46.12	14.9114	227.69	164.35	63.35	0.08	0.05	0.03	8.06	1.64	6.42	0	0	0	7.455	1.315	6.14	0.161302	0	0.161302
MURVY-LTR	0.028	0.342	0.288	0.07	5.03	5.2025	6.045	4.75	4.61	6.31	4.4	28.95	21.5387	83.87	26.84	57.03	0.34	0.06	0.28	10.97	0.6	10.37	0.138454	0	0.138454	9.1	0.945	8.155	0.33481	0	0.33481
MusHAL1	0.028	0.409	0.413	0.112	27.25	42.97	35.24	51.5	21.63	126.45	168.41	210.16	107.141	1005.66	84.29	921.37	2.01	0.76	1.25	155.3	45.19	110.11	20.1392	5.49264	14.6466	151.14	32.32	118.82	12.6228	5.23898	7.38239
MusHAL1_5end	0.007	0.083	0.086	0.043	15.79	18.4175	15.335	21.29	6.71	14.33	12.81	17.87	14.6352	34.19	10.78	23.41	0.28	0.07	0.21	3.51	1.66	1.86	1.51928	0.289825	1.2208	4.475	1.75	2.735	0.909739	0.503808	0.401686
ORR1A0	0.014	0.147	0.142	0.128	131.91	128.417	146.795	134.63	114.23	108.48	122.25	168.56	67.1012	175.43	118.08	57.35	1.58	1.16	0.42	75.17	58.42	16.75	3.02083	1.33342	1.68741	77.355	56.155	21.2	2.17647	1.66005	0.515665
ORR1A1	0.009	0.14	0.138	0.11	111.78	110.093	119.05	114.09	115.66	111.17	120.48	197.65	88.6399	170.41	114.39	56.02	1.67	1.24	0.44	54.87	39.02	15.85	3.16222	1.47187	1.689	66.75	46.03	20.72	2.43047	1.91465	0.51582
ORR1A1-int	0.012	0.231	0.239	0.092	60.5	68.3725	73.955	77.45	43.86	55.96	53.47	72.54	28.1659	292.86	238.46	54.4	1.92	1.2	0.72	320.73	294.88	25.85	5.20269	3.51075	1.68329	236.93	211.17	25.755	2.50269	1.75227	0.75042
RLTR1	0.045	0.406	0.308	0.085	0.38	0.4625	0.77	0.66	0.67	1.02	1.4	1.73	3.31364	8.81	2.91	5.9	0.05	0.01	0.04	0.6	0.3	0.3	0.069227	0	0.069227	0.255	0	0.255	0.0382032	0.0382032	0
RLTR10	0.102	0.677	0.44	0.152	20.02	22.225	17.5	21.96	35.88	46.61	61.85	59.37	24.8523	111.42	72.77	38.65	4.42	2.69	1.72	29.54	25.09	4.44	0.873991	0.588429	0.276908	49.555	45.07	4.485	1.26902	1.01836	0.250665
RLTR10A	0.036	0.449	0.284	0.066	6.11	9.4675	5.845	7.37	5.17	9.96	7.39	17.96	7.45569	104.78	79.49	25.3	3.33	3.02	0.31	32.5	26.67	5.83	0.698402	0.698402	0	35.87	30.09	5.775	0.488149	0.335254	0.152895
RLTR10B	0.107	0.623	0.508	0.134	8.73	11.9625	11.58	11.79	100.73	162.42	1026.2	39.88	4.97046	123.19	48.4	74.79	8.59	3.21	5.38	8.95	7	1.95	1.4583	1.40638	0.0432669	12.65	9.735	2.91	2.74041	2.52526	0.215147
RLTR10B2	0.098	0.643	0.512	0.136	2.75	3.8175	4.77	3.92	36.2	50.25	304.69	44.34	26.5091	127.46	46.95	80.51	8.25	2.85	5.4	5.68	4.07	1.62	1.1288	0.891298	0.237506	10.445	5.705	4.74	0.507611	0.307466	0.203733
RLTR10C	0.109	0.617	0.51	0.141	18.61	22.0575	20.97	28.32	63.98	69.72	811.2	70.8	38.1069	302.3	225.52	76.78	20.86	12.45	8.41	37.29	31.27	6.02	0.96439	0.873991	0.0903988	56.415	25.9	30.51	0.755016	0.496255	0.255172
RLTR10D	0.035	0.405	0.324	0.076	7.16	9.3075	7.11	7.22	6.75	10.09	8.22	9.07	5.79887	18.9	13.74	5.16	0.11	0.07	0.05	2.39	2.05	0.35	0.278503	0.278503	0	2.305	2.045	0.26	0.233685	0.173951	0.059734
RLTR10E	0.035	0.319	0.253	0.077	2.79	2.96	3.165	2.5	5.75	6.87	6.85	4.18	1.65682	21.84	10.1	11.74	0.56	0.24	0.32	1.26	0.55	0.71	0	0	0	3.81	0.27	3.54	0.0908169	0	0.0908169
RLTR11C_MM	0.028	0.026	0.026	0.013	2.62	2.145	2.855	2.17	1.21	1.81	2.23	1.01	0	0.53	0.48	0.05	0.08	0	0.08	0.22	0.15	0.07	0	0	0	0.53	0.135	0.395	0.0800515	0.0800515	0
RLTR12BD_Mm	NA	0.01	0.046	0.016	0.7	0.7025	1.085	0.88	0.09	0.21	0.12	1.44	0	0.23	0.18	0.05	0.03	0.03	0	0.07	0	0.07	0	0	0	0.065	0	0.065	0.0933002	0.0466501	0.0466501
RLTR13A	0.031	0.544	0.493	0.093	7.76	7.095	10.305	6.24	4.35	5.2	9.29	12.29	2.48523	11.25	3.88	7.36	0.03	0.01	0.02	0.42	0.19	0.24	0.354788	0.138454	0.207681	0.54	0.12	0.42	0.0465805	0	0.0465805
RLTR13A1	0.039	0.386	0.37	0.084	4.33	3.125	4.7	3.76	2.97	4.5	5.52	9.07	1.65682	6.84	4.29	2.55	0.09	0.02	0.07	2.33	0.91	1.42	0.460224	0.460224	0	2.41	0.83	1.58	0.275826	0.0806511	0.195175
RLTR13A2	0.062	0.595	0.544	0.149	2.21	2.5775	3.77	2.27	3.31	7.42	10.16	6.31	4.14205	9.01	3.21	5.8	0.02	0.01	0.01	0.16	0.07	0.09	0.138454	0	0.138454	0.34	0.18	0.16	0.0465805	0	0.0465805
RLTR13A3	0.055	0.656	0.615	0.191	3.53	3.775	4.775	3.95	4.29	7.5	10.29	9.16	4.97046	9.75	2.98	6.77	0	0	0	0.61	0.34	0.27	0.138454	0	0.138454	0.715	0.51	0.205	0.207952	0	0.207952
RLTR13B1	0.035	0.395	0.379	0.099	2.79	2.9975	4.795	3.54	3.21	4.57	8.07	30.58	4.97046	32	16.13	15.87	0.16	0.12	0.05	4.43	1.21	3.22	0.242294	0.0346135	0.207681	3.47	1.34	2.13	0.213287	0.0806511	0.132636
RLTR13B2	0.051	0.507	0.424	0.113	3.46	3.85	4.06	3.73	3.98	4.97	6	35.53	18.225	38.62	14.75	23.87	0.08	0.02	0.06	0.95	0.67	0.27	0.138454	0.069227	0.069227	1.74	0.505	1.225	0.12962	0	0.12962
RLTR13B3	0.032	0.479	0.413	0.111	13.45	9.805	13.595	8.39	5.83	6.17	6.41	19.86	4.14205	18.4	8.06	10.33	0.08	0.05	0.02	0.95	0.57	0.38	0.224988	0.0346135	0.190374	0.925	0.58	0.35	0.165504	0.0466501	0.118854
RLTR13B4	0.039	0.46	0.423	0.114	5.29	3.985	6.02	3.94	4.31	5.16	6.1	21.64	10.7693	19.63	9.16	10.47	0.05	0.02	0.03	1.24	0.8	0.44	0.224988	0.10384	0.121147	1.575	1.055	0.52	0.111989	0.0466501	0.0653393
RLTR13C1	0.016	0.19	0.183	0.057	1.64	1.4325	2.38	1.65	0.76	1.39	2.01	6.94	3.31364	4.32	1.77	2.54	0.13	0.05	0.08	1.5	0.73	0.76	0.207681	0.138454	0.069227	1.98	1.02	0.96	0	0	0
RLTR13C2	0.02	0.354	0.359	0.104	3.22	4.4725	6.245	4.94	3.86	5.39	6.46	52.69	20.7102	24.18	12.91	11.27	0.11	0.04	0.08	2.39	0.61	1.78	0.276908	0	0.276908	1.72	0.73	0.99	0.0574155	0	0.0574155
RLTR13C3	0.015	0.247	0.25	0.074	1.17	1.1525	1.2	1.2	0.45	1.67	1.99	7	1.65682	10.07	6.63	3.44	0.06	0.02	0.04	0.83	0.16	0.67	0	0	0	0.93	0.42	0.51	0.0418701	0.021224	0.0206461
RLTR13D1	0.006	0.187	0.172	0.067	1.33	1.47	2.635	1.93	1.65	2.1	2.5	6.9	9.11251	6.92	4.61	2.31	0.07	0.02	0.04	1.18	0.48	0.69	0	0	0	0.985	0.455	0.53	0.127344	0	0.127344
RLTR13D2	0.013	0.178	0.157	0.072	2.4	1.82	2.935	1.83	0.67	1.35	1.25	4.96	4.97046	7.48	2.89	4.59	2.17	2.1	0.07	9.87	4.5	5.37	0.416957	0.138454	0.278503	37.72	33.7	4.02	0.370348	0.323698	0.0466501
RLTR13D3	0.018	0.199	0.184	0.065	1.07	0.85	1.71	1.09	0.26	0.93	0.92	6	0	4.11	1.5	2.61	0.25	0.23	0.02	0.82	0.26	0.56	0	0	0	3.555	2.67	0.88	0.0225845	0.0225845	0
RLTR13D3A	0.027	0.166	0.141	0.049	0.74	0.48	0.95	0.79	0.71	0.71	1.06	2.7	2.48523	2.78	1.83	0.95	0.77	0.73	0.03	0.85	0.58	0.27	0.207681	0	0.207681	8.74	8.24	0.5	0.127344	0	0.127344
RLTR13D3A1	0.006	0.329	0.337	0.164	6.05	6.5025	9.27	6.09	6.97	8.55	13.46	7.92	1.65682	2.11	1.28	0.82	0.11	0.09	0.02	2.24	2.01	0.22	0	0	0	1.7	1.41	0.295	0.0465805	0	0.0465805
RLTR13D4	0.003	0.13	0.147	0.034	0.45	0.42	0.92	0.58	0.39	0.94	1.42	6.89	9.11251	5.52	3.59	1.94	0.09	0.06	0.02	0.58	0.16	0.42	0.138454	0	0.138454	0.605	0.32	0.285	0.0885629	0.021224	0.0673389
RLTR13D5	0.018	0.274	0.265	0.073	3.8	4.0475	5.545	4.29	3.14	3.6	4.5	24.29	12.4261	14.85	6.2	8.65	0.27	0.17	0.1	4.13	0.62	3.51	0.190374	0	0.190374	5.105	2.08	3.025	0.128735	0.101875	0.0311047
RLTR13D6	0.008	0.185	0.196	0.051	1.01	1.18	1.21	1.21	0.74	1.89	1.54	7.99	5.79887	5.31	2.35	2.96	0.32	0.11	0.21	0.9	0.37	0.52	0.138454	0	0.138454	5.255	0.41	4.84	0.0806511	0	0.0806511
RLTR13E	0.027	0.361	0.335	0.113	5.38	4.0375	6.47	4.43	2.86	5.16	6.52	7.19	6.62728	14	8.69	5.31	0.11	0.03	0.08	3.72	1.69	2.03	0.493242	0.138454	0.354788	2.77	1.165	1.605	0.127608	0.0848533	0.0427548
RLTR13F	0.041	0.401	0.401	0.105	1.15	1.095	1.325	1.09	1.27	1.57	2.35	6.47	4.14205	7.38	3.12	4.26	0.05	0.02	0.04	6.07	0.78	5.28	0.069227	0	0.069227	3.83	1.525	2.3	0.165435	0.0847837	0.0806511
RLTR13G	0.023	0.265	0.259	0.086	1.55	1.975	2.09	1.66	1.69	2.21	2.16	8.16	2.48523	5.03	2.34	2.69	0.02	0	0.02	2.66	0.63	2.03	0	0	0	1.38	0.385	1	0.0215308	0	0.0215308
RLTR16B_MM	0.007	0.15	0.146	0.054	1.48	1.5625	1.485	2.45	2.58	2.81	2.07	10.01	1.65682	19.98	15.54	4.44	0.19	0.09	0.09	0.84	0.52	0.31	0.276908	0	0.276908	2.715	1.31	1.4	0.254533	0.161302	0.0932306
RLTR16C_MM	0.003	0.101	0.069	0.01	0	0.075	0.09	0.08	0.15	0.2	0.09	0.07	0	1.21	1.21	0	0.02	0.02	0	0.22	0.22	0	0	0	0	0.165	0.165	0	0	0	0
RLTR17B_Mm	0.005	0.018	0.022	0.002	0.11	0.2325	0.135	0.22	0.16	0.23	0.26	0.54	0	0.18	0.09	0.09	0	0	0	0	0	0	0.278503	0.278503	0	0.035	0	0.035	0.127301	0	0.127301
RLTR17C_Mm	0.018	0.16	0.175	0.02	0.24	0.31	0.225	0.5	0.49	0.54	0.82	0.14	0	1.29	0.91	0.38	0	0	0	0.22	0.22	0	0	0	0	0.355	0.15	0.2	0	0	0
RLTR17D_Mm	NA	NA	NA	NA	0.71	0.68	0.64	0.78	1.02	1.14	1.12	0.86	0	0.09	0.09	0	0.03	0.02	0.02	0.48	0.48	0	0	0	0	0.315	0.245	0.065	0	0	0
RLTR19A2	NA	0.063	0.076	0.059	0	0.12	0.2	0.15	0.06	0.12	0.12	0.36	0	0.46	0.37	0.09	0	0	0	0.22	0.07	0.15	0	0	0	0.035	0.015	0.015	0	0	0
RLTR19D	NA	NA	NA	NA	0	0.0175	0	0	0	0	0	0.07	0	0.23	0.18	0.05	0	0	0	0	0	0	0	0	0	0.03	0	0.03	0	0	0
RLTR1A2_MM	0.059	0.398	0.325	0.094	4.23	3.86	4.765	3.56	5.29	7.89	5.83	9.32	1.65682	18.2	8.66	9.54	0.02	0.01	0.01	1.31	0.56	0.75	0.069227	0	0.069227	1.19	0.32	0.87	0.165504	0.118854	0.0466501
RLTR1B	0.087	0.558	0.362	0.113	12.18	14.005	13.33	12.91	9.43	12.39	19.52	32.4	9.11251	104.47	59.19	45.28	0.5	0.25	0.25	4.59	2.72	1.87	0.564064	0	0.564064	5.28	3.14	2.14	0.249883	0.156582	0.0933002
RLTR1B-int	0.011	0.095	0.08	0.019	5.62	10.9625	9.685	9.76	3.69	7.22	8.02	25.09	6.62728	282.17	202.54	79.64	0.91	0.77	0.14	8	7.04	0.96	0.822071	0.493242	0.337482	8.915	7.335	1.58	0.68442	0.459951	0.220881
RLTR1C	0.049	0.518	0.433	0.113	14.98	13.1975	18.085	12.66	11.21	11.27	13.24	12.85	6.62728	34.88	16.23	18.64	0.06	0.05	0.01	0.37	0.11	0.26	0	0	0	0.52	0.21	0.315	0.267252	0.0466501	0.220601
RLTR1D	0.062	0.486	0.406	0.114	4.87	4.9	5.71	4.49	3.42	3.56	3.45	5.9	6.62728	12.4	7.16	5.24	0.09	0.06	0.02	0.41	0.11	0.3	0	0	0	0.41	0.055	0.35	0	0	0
RLTR1D2_MM	0.058	0.427	0.354	0.1	4.32	3.3075	5.17	3.17	2.21	2.42	3.63	5.9	1.65682	14.01	8.01	6	0.04	0.02	0.02	1.19	0.15	1.04	0.138454	0	0.138454	0.855	0.145	0.71	0.381834	0.254603	0.127232
RLTR1E_MM	0.035	0.275	0.159	0.058	0.59	0.4575	0.875	0.46	0.58	1.12	1.39	0.32	0	10.7	4.07	6.63	0.04	0.03	0.01	0.48	0.07	0.41	0.069227	0	0.069227	0.39	0.075	0.32	0.0298807	0.0298807	0
RLTR1F_Mm	0.085	0.401	0.28	0.067	0.04	1.3625	0.245	0.63	0.06	0.28	0.15	1.33	1.65682	10.18	6.42	3.75	0.09	0.09	0	0	0	0	0	0	0	0.1	0.1	0	0	0	0
RLTR20A2B_MM	0.007	0.105	0.071	0.033	0.18	0.2675	0.125	0.27	0.16	0.54	0.33	0.94	1.65682	0.54	0.39	0.15	0	0	0	0	0	0	0	0	0	0.365	0.08	0.285	0	0	0
RLTR20A3_MM	0.013	0.014	0.019	0.006	0.39	0.42	0.595	0.97	0.96	0.95	0.54	1.55	0	0.84	0.6	0.24	0.17	0.13	0.04	0.27	0.09	0.18	0.161147	0.161147	0	0.335	0.14	0.195	0.439493	0.227253	0.21224
RLTR20B3A_MM	0.016	0.063	0.069	0.024	0.55	0.485	0.32	0.59	0.06	0.5	0.43	0.43	0	0.57	0.41	0.16	0.07	0.04	0.03	0.22	0.22	0	0.138454	0	0.138454	0.245	0.215	0.03	0	0	0
RLTR20B4_MM	0	0.134	0.128	0.066	0.33	0.5125	0.735	0.38	0.31	0.17	0.32	1.01	0	0.6	0.43	0.16	0	0	0	0.11	0	0.11	0	0	0	0.145	0.085	0.055	0.0466501	0	0.0466501
RLTR20B5_MM	0.012	0.101	0.104	0.062	0.39	0.315	0.345	0.75	0.63	0.78	0.84	0.72	1.65682	2.07	1.6	0.47	0.06	0.04	0.02	0.51	0.48	0.02	0.276908	0.276908	0	0.265	0.245	0.02	0.0427548	0.0427548	0
RLTR20C1_MM	0.016	0.045	0.044	0.017	62.79	48.785	51.505	75.7	60.48	59.67	48.64	85.76	38.6084	0.71	0.57	0.14	0.12	0.1	0.02	0.55	0.19	0.36	0.574988	0.289426	0.276908	0.39	0.115	0.28	0.625982	0.385034	0.244536
RLTR20C2_MM	0.002	0.048	0.041	0.021	13.52	9.815	11.825	17.26	16.3	16.41	16.84	22.42	13.5419	1.09	0.68	0.42	0.13	0.11	0.02	0.2	0.07	0.12	1.39319	0.969178	0.424015	0.405	0.205	0.2	0.93011	0.475681	0.446596
RLTR22_Mus	0.002	0.203	0.189	0.054	2.54	2.765	3.59	2.83	3.39	3.52	5.19	19.48	11.5977	10.76	4.3	6.45	0.45	0.31	0.14	26.45	8.69	17.76	0.839377	0.562469	0.276908	19.565	6.26	13.305	0.610539	0.529888	0.0806511
RLTR24B_MM	NA	0.071	0.062	NA	0.17	0.1875	0.97	0.22	0.2	0	2.57	0.14	0	0.18	0.14	0.05	0	0	0	0.07	0	0.07	0	0	0	0.045	0	0.045	0	0	0
RLTR26_Mus	0.005	0.087	0.089	0.047	2.12	2.1775	2.615	2.1	0.72	1.02	0.6	2.16	0	4.58	1.65	2.93	0.03	0	0.03	0.15	0	0.15	0	0	0	0.07	0.03	0.04	0	0	0
RLTR26B_MM	0	0.124	0.13	0.042	0.38	0.715	0.21	0.7	0.3	0.34	0.16	0.14	0	2.06	0.6	1.46	0.01	0	0.01	0.52	0	0.52	0	0	0	0.545	0.09	0.455	0	0	0
RLTR26C_MM	0.009	0.118	0.111	0.047	0.08	0.2725	0.27	0.31	0.34	0.57	0.74	0.5	0	0.86	0.51	0.35	0.05	0.03	0.02	0	0	0	0	0	0	0.43	0.23	0.2	0	0	0
RLTR26D_MM	0	0.103	0.073	0.024	0.24	0.36	0.55	0.45	0.2	0.33	0.19	0.29	0	0.5	0.26	0.24	0.01	0	0.01	0.07	0	0.07	0	0	0	0.19	0.04	0.15	0	0	0
RLTR27	0.035	0.249	0.12	0.048	1.49	3.1325	2.665	2.62	14.34	18.07	21.27	10.08	3.31364	39.22	35.38	3.84	0.33	0.33	0	1.42	1.19	0.22	0.138454	0.138454	0	1.515	1.115	0.4	0.0466501	0.0466501	0
RLTR3_Mm	0.102	0.47	0.486	0.166	0.02	0.27	0.205	0.12	0	0.28	0.04	1.3	0	0.18	0.14	0.05	0	0	0	0.07	0	0.07	0	0	0	0.065	0.03	0.035	0	0	0
RLTR30B_MM	0	0.074	0.108	0.024	0	0.2575	0.225	0.19	0.29	0.19	0.11	0.58	0	0.72	0.31	0.41	0.75	0.07	0.68	1.04	0.07	0.97	0	0	0	14.19	1.565	12.625	0	0	0
RLTR30C_MM	NA	0.047	0.068	0	0.07	0.14	0.18	0.08	0.22	0.17	0.25	0.22	0	0.29	0.13	0.16	0.02	0.02	0	0.07	0.07	0	0	0	0	0.335	0.335	0	0	0	0
RLTR30D_MM	0.014	0.118	0.063	0.03	0.53	0.5225	0.6	0.92	0.38	0.67	0.28	0.65	0	0.43	0.15	0.28	0	0	0	0	0	0	0	0	0	0.295	0.105	0.19	0	0	0
RLTR30D2_MM	0.009	0.12	0.146	0.056	0.71	0.7575	0.905	0.87	0.48	0.53	0.6	0.86	0	2.61	0.98	1.63	0.02	0	0.02	0.52	0.07	0.45	0.138454	0	0.138454	0.44	0.21	0.23	0.0806511	0.0806511	0
RLTR30E_MM	NA	0.029	0.026	0.009	0.26	0.405	0.58	0.62	1.25	1.71	1.47	0.58	0	0.51	0.2	0.31	0.02	0	0.02	0	0	0	0	0	0	0.39	0.055	0.335	0	0	0
RLTR31_Mm	0.028	0.061	0.055	0.025	0.97	1.675	0.89	1.47	0.96	1.08	1.73	4.52	0.82841	1.13	1.03	0.09	0.02	0.02	0	0.22	0.22	0	0	0	0	0.285	0.24	0.045	0	0	0
RLTR31A_Mm	0.032	0.12	0.134	0.034	0.13	0.265	0.32	0.49	0.92	0.59	0.4	0.67	0	0.36	0.31	0.05	0.01	0	0.01	0.11	0.1	0.01	0.0951871	0.069227	0.0259601	0.42	0.22	0.195	0.0107654	0.0107654	0
RLTR31B_Mm	0	0.133	0.137	0.051	0.79	0.6825	0.56	0.8	0.7	0.39	1.01	1.04	1.65682	0.29	0.18	0.11	0	0	0	0.05	0	0.05	0.0259601	0	0.0259601	0.37	0.16	0.205	0	0	0
RLTR31C_MM	0	0.08	0.078	0.018	0.91	0.81	0.7	1.28	0.9	0.68	0.94	0.43	1.65682	0.94	0.69	0.25	0.05	0	0.05	0.34	0.26	0.07	0.140049	0.140049	0	0.115	0.065	0.05	0.161302	0	0.161302
RLTR31D_MM	0.029	0.02	0.023	0.007	25.68	19.8925	25.33	21.81	4.11	4.49	4.48	7.94	0.552273	0.57	0.37	0.21	0.02	0	0.02	0.61	0.41	0.2	0.233641	0	0.233641	0.335	0.135	0.195	0.0777669	0.0382032	0.0395637
RLTR34B_MM	0	0.06	0.07	0.023	0.09	0.3225	0.275	0.43	0.71	0.56	0.45	0.22	0	0.27	0.27	0	0	0	0	0.37	0.37	0	0.140049	0	0.140049	0.285	0.22	0.065	0	0	0
RLTR34C_MM	0	0.064	0.068	0.012	0.04	0.0875	0.08	0.07	0.11	0.05	0.13	0.5	0	0.41	0.18	0.23	0.02	0	0.02	0.07	0	0.07	0	0	0	0.11	0.045	0.065	0	0	0
RLTR34D_MM	0.014	0.046	0.048	0.014	0.04	0.1375	0	0.08	0.06	0	0.04	0.22	0	1.56	1.51	0.05	0	0	0	0	0	0	0	0	0	0.165	0.165	0	0.0806511	0	0.0806511
RLTR35B_MM	0.014	NA	NA	NA	0.55	0.3775	0.225	0.57	0.8	0.71	0.67	0.65	0	0.6	0.27	0.32	0.05	0.05	0	0.3	0.07	0.22	0	0	0	0.25	0.05	0.2	0	0	0
RLTR4_Mm	0.182	0.779	0.442	0.196	135.19	182.135	171.36	109.98	25.2	37.59	41.62	5.36	1.65682	122.25	58.56	63.7	0.59	0.42	0.16	8.72	6.33	2.39	0.424015	0.424015	0	16.985	13.85	3.14	0.555646	0.394344	0.161302
RLTR4_MM-int	0.271	0.821	0.549	0.317	61.05	98.59	63.31	58.51	7.13	15.17	10.84	28.37	19.8818	515.16	348.77	166.39	1.95	1.45	0.49	49.04	46.74	2.3	0.982368	0.843914	0.138454	69.48	66.24	3.245	1.04743	0.797139	0.254533
RLTR41	0.007	0.14	0.138	0.041	1.78	2.1075	2.195	2.26	2.04	2.22	1.38	1.15	0	2.93	0.71	2.22	0.12	0	0.12	2.2	0.26	1.94	0	0	0	3.28	0.32	2.955	0.103236	0	0.103236
RLTR41A2	0.006	0.151	0.158	0.041	0.47	0.7525	0.785	0.61	1.23	1.24	1.44	1.66	0	2.94	0.76	2.19	0.15	0	0.15	2.05	0.04	2.01	0	0	0	3.72	0.15	3.565	0.0225845	0	0.0225845
RLTR41B	0.015	0.338	0.314	0.103	0.57	0.685	0.625	0.62	0.79	0.77	0.51	1.3	1.65682	0.88	0.73	0.15	0.63	0.61	0.02	0.52	0.45	0.07	0	0	0	6.395	6.145	0.245	0	0	0
RLTR41C	0.026	0.174	0.172	0.073	0	0.135	0.11	0.24	0.23	1.11	2.35	1.3	0	1.33	1.01	0.32	0.03	0.03	0	0.3	0.22	0.07	0	0	0	0.91	0.895	0.015	0	0	0
RLTR43C	0.011	0.247	0.271	0.035	1.52	1.785	2.71	1.49	0.96	1.73	2.2	2.95	0	0.78	0.32	0.46	1.17	1.14	0.03	0.97	0.75	0.22	0.140049	0.140049	0	12.08	11.815	0.265	0.0465805	0.0465805	0
RLTR44-int	0.091	0.419	0.381	0.14	1.52	2.985	2.73	3.4	19.14	17.38	20.69	11.23	4.97046	113.65	81.88	31.76	0.48	0.36	0.13	10	8.58	1.42	0.839377	0.700923	0.138454	8.515	7.6	0.915	0.577138	0.415835	0.161302
RLTR44A	0.043	0.296	0.168	0.056	0.07	0.5725	0.565	0.49	0.42	1.55	1.19	2.47	0.552273	21.35	14.41	6.93	0.06	0.06	0	0.9	0.59	0.31	0	0	0	1.79	1.325	0.465	0.0215308	0.0107654	0.0107654
RLTR44B	0.04	0.265	0.153	0.05	0.44	0.99	0.375	1.03	0.95	1.91	1.78	1.69	0.552273	18.19	11.19	7	0.03	0.03	0	1.87	0.63	1.24	0	0	0	3.095	0.55	2.545	0.059734	0.0489686	0.0107654
RLTR44C	0.034	0.272	0.173	0.049	1.73	1.54	2.44	2	2.16	1.96	2.12	5.14	0	57.32	41.82	15.5	0.18	0.18	0	2.63	2.17	0.47	0	0	0	3.23	2.71	0.52	0.0107654	0.0107654	0
RLTR44D	0.028	0.256	0.163	0.042	0.55	0.7725	0.54	0.89	0.49	0.51	0.41	2.53	0	40.25	29.63	10.62	0.15	0.13	0.02	1.49	0.97	0.52	0	0	0	2.815	2.04	0.77	0.0215308	0.0107654	0.0107654
RLTR44E	0.029	0.252	0.152	0.044	0.42	1.0775	1.26	0.81	2.21	2.57	2.22	3.58	2.20909	33.38	26.62	6.76	0.12	0.12	0	2.36	1.54	0.82	0	0	0	3.25	2.305	0.945	0.059734	0.0489686	0.0107654
RLTR45	0.043	0.307	0.202	0.065	7.75	6.27	8.375	5.78	4.12	5.4	6.4	10.66	1.65682	27.87	15.42	12.45	0.15	0.09	0.06	30.33	0.37	29.95	0.069227	0.069227	0	15.875	0.785	15.085	0.217467	0.0441153	0.173352
RLTR45-int	0.041	0.424	0.256	0.067	1.9	1.75	2.19	2.22	1.31	2.28	2.34	50.22	18.225	152.43	68.17	84.25	1.07	0.29	0.78	3.6	1.39	2.21	0.424015	0.138454	0.276908	10.24	3.675	6.565	0.527959	0.146103	0.381856
RLTR46A	0.144	0.332	0.245	0.108	0.35	0.4075	0.88	0.62	2.68	2.21	1.65	0.43	1.65682	1.3	0.41	0.89	0	0	0	0.15	0.15	0	0	0	0	0.045	0.015	0.03	0.0466501	0	0.0466501
RLTR46A2	0.041	0.186	0.168	0.041	0.43	1.58	0.26	0.19	0	0.14	0.19	0.43	0	1.95	0.14	1.81	0.02	0	0.02	0	0	0	0	0	0	0	0	0	0	0	0
RLTR46B	0.04	0.45	0.291	0.076	24.68	32.605	23.325	16.46	1.98	1.81	1.79	0.47	3.31364	7	0.87	6.13	0.06	0.04	0.02	0.19	0	0.19	0	0	0	0.095	0	0.095	0.102182	0	0.102182
RLTR47	0	0.215	0.2	0.075	0.06	0.05	0.055	0.05	0.17	0.07	0.35	0.79	0	0.23	0.09	0.14	0	0	0	0	0	0	0	0	0	0	0	0	0	0	0
RLTR47_MM	NA	0.195	0.264	0.051	0.28	0.385	0.835	0.37	0.21	0.42	4.1	2.59	1.65682	2.74	1.4	1.34	0.03	0.02	0.01	0.04	0	0.04	0.138454	0	0.138454	0.29	0.025	0.265	0	0	0
RLTR48A	0.025	0.386	0.42	0.166	2.8	3.535	5.145	4.17	5.48	5.58	5.11	9.11	1.65682	10.71	3.52	7.19	0.19	0.05	0.14	1.72	0.52	1.19	0.424015	0.276908	0.138454	4.22	0.52	3.7	0.0933002	0.0933002	0
RLTR48B	0.018	0.219	0.227	0.085	0.27	0.59	0.625	0.58	0.72	0.61	0.89	0.36	0	1.74	0.6	1.14	0.02	0	0.02	0.07	0	0.07	0	0	0	0.335	0	0.335	0	0	0
RLTR48C	0.022	0.334	0.33	0.163	1.05	1.275	1.57	1.51	2.62	1.46	1.64	2.56	0	3.3	1.37	1.92	0.06	0.05	0.02	0.67	0.52	0.15	0	0	0	0.835	0.47	0.37	0.127301	0.0466501	0.0806511
RLTR49	0.007	0.097	0.151	0.034	0.54	0.455	0.655	0.44	0.42	0.2	0.61	2.3	1.65682	2.47	1.14	1.33	0.06	0.02	0.05	0.07	0	0.07	0	0	0	0.335	0.135	0.2	0.0806511	0	0.0806511
RLTR5_Mm	0.139	0.475	0.37	0.131	3.4	3.395	3.195	2.43	0.6	0.29	0.45	2.52	1.65682	20.93	16.68	4.26	0.02	0.02	0	0.15	0.15	0	0	0	0	0.07	0.07	0	0	0	0
RLTR50A	0.004	0.065	0.127	0.034	0.47	0.2275	0.66	0.13	0.25	0	0	0.5	0	1.69	0.55	1.14	0	0	0	0	0	0	0	0	0	0.015	0.015	0	0	0	0
RLTR50B	0.031	0.283	0.273	0.081	2.11	1.9425	2.755	1.35	1.22	2.75	2.29	5.62	0	7.16	3.09	4.07	0.09	0.09	0	0.15	0.07	0.07	0	0	0	0.68	0.635	0.045	0	0	0
RLTR51A_Mm	0.007	0.034	0.033	0.014	126.12	95.345	125.115	99.56	47.86	73.93	53.14	27.72	51.8543	0.78	0.3	0.48	0.08	0.06	0.02	0.19	0.04	0.15	0.0942638	0.0942638	0	0.365	0.18	0.19	0.290629	0.210578	0.0800515
RLTR51B_Mm	0.008	0.023	0.02	0.009	0.32	0.3175	0.42	0.54	0.59	0.23	0	0.14	0	1.95	0.05	1.9	0.02	0.02	0	1.42	0	1.42	0	0	0	1.52	0.035	1.485	0	0	0
RLTR53_Mm	0	0.21	0.213	0.122	2.55	2.5925	2.145	1.62	1.12	1.02	2.16	0.07	0	0.69	0.18	0.5	0.02	0	0.02	0.6	0	0.6	0	0	0	0.3	0.08	0.22	0	0	0
RLTR53B_Mm	NA	NA	NA	NA	0.07	0.1125	0.06	0.05	0	0	0.34	0	0	0.09	0	0.09	0	0	0	0.07	0	0.07	0	0	0	0.045	0	0.045	0	0	0
RLTR6_Mm	0.168	0.72	0.522	0.194	162.21	342.87	369.315	321.18	35.81	41.84	41.67	7.34	4.97046	66.88	45.31	21.57	1.19	1.05	0.14	9.96	7.24	2.72	0.702518	0.564064	0.138454	15.43	11.96	3.475	0.522604	0.453439	0.069165
RLTR6-int	0.267	0.689	0.53	0.322	3.26	9.6775	7.67	11.97	1.23	3.5	3.15	113.83	55.5035	475.11	268.59	206.52	4.44	2.84	1.6	18.9	10.88	8.02	1.29389	0.73142	0.562469	82.745	33.785	48.96	0.451069	0.0692346	0.381834
RLTR6B_Mm	0.154	0.638	0.531	0.169	67.59	145.947	154.29	114.4	17.04	22.01	33.52	47.38	23.1955	41.71	18.06	23.66	0.28	0.13	0.16	2.76	2.05	0.71	0.562469	0	0.562469	9.06	3.785	5.275	0.196466	0.0465805	0.149886
RLTR6C_Mm	0.02	0.392	0.287	0.091	69.5	92.75	128.215	82.63	7.53	14.07	12.46	1.58	0	13.66	11.15	2.52	0.09	0.09	0	1.45	1.45	0	0	0	0	2.955	2.83	0.13	0.118854	0.118854	0
RLTR8	0	0.281	0.321	0.206	2.79	2.6225	3.77	2.94	3.83	3.9	6.79	3.38	1.65682	0.96	0.23	0.73	0.03	0	0.03	0.15	0	0.15	0	0	0	0.19	0.035	0.155	0.0806511	0.0806511	0
RLTR9A	0.015	0.141	0.16	0.047	1.91	1.75	1.78	2.24	1.82	2.1	3.48	6.34	3.31364	5.9	1.37	4.52	0.88	0.02	0.86	3.99	0.45	3.54	0.138454	0.138454	0	23.635	0.465	23.17	0.428415	0.254603	0.173812
RLTR9A2	0	0.132	0.099	0.032	0.6	0.5875	0.47	0.69	0.4	0.28	0.37	1.22	0	1.62	0.55	1.08	0.11	0	0.11	0.56	0.34	0.22	0	0	0	2.03	0.19	1.835	0.0466501	0	0.0466501
RLTR9A3	0.009	0.145	0.135	0.077	1	1.16	2.145	1.59	0.45	1.21	1.89	5.83	4.97046	1.09	0.46	0.63	0.23	0	0.23	0.19	0	0.19	0	0	0	3.675	0.035	3.64	0.0806511	0	0.0806511
RLTR9A3A	0	0.144	0.151	0.053	0	0.0625	0.065	0.15	0.1	0.09	0.22	0.14	0	0.3	0.05	0.25	0.02	0	0.02	0.26	0	0.26	0	0	0	1.32	0.015	1.305	0.0466501	0	0.0466501
RLTR9A3B	0.015	0.137	0.141	0.073	0.35	0.28	0.075	0.35	0.41	0.52	0.23	0.72	0	0.8	0.14	0.66	0.01	0	0.01	0.22	0	0.22	0	0	0	3.305	0.035	3.27	0	0	0
RLTR9A4	NA	NA	NA	NA	0.16	0.2225	0.45	0.32	1.1	1.45	3.29	0.07	0	0.24	0.2	0.04	0	0	0	0	0	0	0	0	0	0.015	0.015	0	0	0	0
RLTR9B	0.008	0.128	0.132	0.066	1.46	1.7775	2.45	1.44	0.81	0.71	1.09	5.39	4.97046	2.27	1.18	1.08	0.1	0.02	0.08	0.91	0.71	0.2	0.069227	0	0.069227	1.305	0.22	1.085	0	0	0
RLTR9B2	0.01	0.241	0.224	0.108	0.94	1.2025	1.23	1.35	1.96	1.36	1.43	2.8	3.31364	1.4	0.69	0.71	0.01	0.01	0	0.11	0.07	0.04	0.069227	0	0.069227	0.415	0.14	0.275	0	0	0
RLTR9C	0.019	0.134	0.113	0.025	0.58	0.6875	0.9	0.57	0.45	1.48	2.42	0.65	1.65682	1.16	0.64	0.52	0	0	0	0.07	0	0.07	0	0	0	0.045	0	0.045	0	0	0
RLTR9D	0.009	0.235	0.231	0.088	3.58	5.5375	5.605	4.5	5.45	5.68	7.51	10.44	1.65682	6.77	3.41	3.36	0.13	0.07	0.07	2.21	1.04	1.17	0	0	0	1.845	0.66	1.185	0	0	0
RLTR9D2	0.011	0.197	0.184	0.069	1.49	2.065	1.84	2.33	0.92	2.74	4.62	5.06	1.65682	4.46	2.98	1.47	0.02	0.02	0	1.38	1.04	0.34	0	0	0	0.995	0.61	0.385	0	0	0
RLTR9E	0.013	0.132	0.145	0.045	2.16	3.47	4.065	3.6	7.67	10.05	18.54	6.7	3.31364	8.47	2.17	6.29	0.09	0.09	0	2.91	0.45	2.46	0.276908	0.138454	0.138454	3.01	1.075	1.93	0.0466501	0.0466501	0
RLTR9F	0.022	0.227	0.232	0.065	1.35	0.8775	1.865	1.03	0.16	1.01	0.55	3.67	4.97046	4.28	2.07	2.2	0.02	0.02	0	0.12	0	0.12	0	0	0	1.32	0.92	0.395	0.0466501	0	0.0466501
RLTRETN_Mm	0.077	0.532	0.212	0.077	30.43	32.025	34.35	25.8	19.87	27.35	37.68	44.5	25.6807	93.81	23.66	70.14	1.53	0.59	0.94	11.89	2.24	9.65	0.631696	0.354788	0.276908	24.055	7.45	16.605	0.28132	0.178084	0.103236
RMER13A1	0	0.047	0.042	0.009	1.34	0.82	0.78	1.02	0.82	1.23	1.27	1.73	0	6.11	2.2	3.91	0.02	0	0.02	0.3	0.07	0.22	0.138454	0.138454	0	0.155	0.055	0.095	0.0806511	0	0.0806511
RMER13A2	0	0.079	0.075	0.048	0.64	0.755	0.9	1.04	0.55	0.64	0.71	1.66	1.65682	1	0.6	0.4	0	0	0	0.45	0.15	0.3	0	0	0	0.23	0.07	0.16	0	0	0
RMER17A	0.018	0.214	0.193	0.088	13.12	11.51	11.165	12.68	6.55	9.25	8.12	39.19	28.1659	22.45	5.31	17.14	0.42	0.28	0.14	2.16	0.56	1.6	0.877856	0.280773	0.597083	3.955	2.565	1.39	0.321915	0.201082	0.120832
RMER17A-int	0.006	0.183	0.156	0.024	4	3.61	5.265	3.1	0.38	0.34	0.39	1.94	3.31364	3.11	0.46	2.65	0.11	0.02	0.09	0.3	0	0.3	0	0	0	0.26	0.055	0.2	0	0	0
RMER17A2	0.022	0.112	0.099	0.035	3.46	2.9	2.625	4.94	4.04	3.58	3.26	53.17	26.5091	89.09	46.77	42.32	12.45	10.17	2.28	46.37	34.09	12.27	1.82586	1.40185	0.424015	526.05	434.93	91.125	0.669768	0.335184	0.334584
RMER17B2	0.004	0.055	0.049	0.016	3.8	4.4975	2.88	5.71	2.78	2.98	2.55	20.45	9.94092	84.96	21.51	63.45	0.88	0.28	0.6	9.81	0.56	9.25	0.276908	0	0.276908	31.995	6.425	25.565	0.335254	0	0.335254
SRV_MM-int	0.008	0.191	0.217	0.083	0.97	0.7925	0.735	0.67	1.18	1.88	2.25	2.16	1.65682	3.23	0.92	2.31	0.03	0	0.03	2.01	2.01	0	0	0	0	1.415	1.415	0	0.0692346	0.0692346	0
