# Supplementary material for: Switching of dominant retrotransposon silencing strategies from posttranscriptional to transcriptional mechanisms during male germ-cell development in mice
Source: PLoS Genet. 2017 Jul 27;13(7):e1006926. doi: 10.1371/journal.pgen.1006926 (PMC5549759; doi:10.1371/journal.pgen.1006926)
Supplement: S2 Table — (XLSX) [file pgen.1006926.s014.xlsx]

## Sheet: S2 Table
S2 Table. CpG density, methylation, and expression of RefSeq genes
RefSeq genes			CpG density (%) in promoter (-2 kb to +0.5kb)	Promoter methylation level in P7 Sg			Expression in P0 testes (RPKM)				Expression in L/Z spermatocytes (RPKM)
Gene name	Location (mm10)	Strand		WT	Pld6 KO	Dnmt3l KO	WT	Pld6 KO	Dnmt3l KO	DKO	WT	Pld6 KO	Dnmt3l KO
>0610005C13Rik	chr7:45567794-45575176	-	1.4	0.902	0.878	0.349	0.39363	0.202047	0.43328	0.402123	0.0591512	0	0.284412
>0610007P14Rik	chr12:85815454-85824545	-	3.64	0.008	0.014	0	64.7923	60.9386	62.8617	45.6314	53.6958	49.0795	47.4976
>0610009B22Rik	chr11:51685384-51688634	-	2.96	0.057	0.061	0.007	29.2885	28.0669	35.5742	21.7863	22.3687	16.8111	29.4393
>0610009L18Rik	chr11:120348677-120351190	+	7	0.021	0.044	0.006	2.12945	2.54927	3.29841	2.24246	3.24281	1.60812	1.9858
>0610009O20Rik	chr18:38250248-38262629	+	2.72	0.19	0.253	0.152	29.0041	28.5026	28.004	23.9013	14.8614	15.5199	20.3413
>0610010B08Rik	chr2:175192004-175338212	-	1.16	NA	NA	NA	14.3668	18.6019	19.5797	19.9947	0.0752405	0.0872373	0.114497
>0610010F05Rik	chr11:23573775-23633631	-	5	0.05	0.067	0	8.459	7.59068	9.59216	7.0139	11.1589	14.0787	23.2025
>0610010K14Rik	chr11:70235203-70237914	-	5.72	0.006	0.013	0.021	75.4987	82.6033	71.6162	67.6287	187.554	143.589	153.445
>0610011F06Rik	chr17:25875499-25877163	+	4.08	0.025	0.028	0.05	30.9287	28.3726	29.6604	29.9727	12.8288	11.2672	11.6495
>0610012G03Rik	chr16:31947050-31948521	-	5.04	0.084	0.09	0.083	15.9291	20.7737	16.5803	17.4118	15.6056	11.8908	11.7484
>0610030E20Rik	chr6:72347316-72353160	+	3.6	0.13	0.097	0.008	11.1409	10.9184	10.0746	11.9782	4.70504	5.87478	6.88028
>0610031O16Rik	chr3:138210716-138239663	-	1.16	0.844	0.845	0.25	0.0642689	0.0382475	0.0619625	0.0207118	0	0	0
>0610037L13Rik	chr4:107889898-107897802	+	3.12	0.094	0.086	0	21.4692	23.3716	25.7836	22.1165	25.0107	18.78	32.8751
>0610038B21Rik	chr8:77517055-77518578	+	2.36	0.328	0.29	0.181	1.50529	1.16991	0.676539	1.30273	1.37378	0.963371	0.913072
>0610039K10Rik	chr2:163644849-163645800	+	4.52	0.143	0.061	0.006	1.75282	1.29617	1.05225	3.06813	0.676284	1.10292	0.740454
>0610040B10Rik	chr5:143329307-143332704	+	3.64	0.164	0.158	0.117	8.48301	7.88206	7.86818	5.3309	9.06179	8.14072	12.5774
>0610040F04Rik	chr6:108577035-108660934	-	3.32	0.133	0.14	0.02	0.147983	0.121366	0.0265819	0.0306604	0	0.0669431	0.120918
>0610040J01Rik	chr5:63812494-63899619	+	3.48	0.035	0.076	0	0.58607	0.540448	0.613804	0.601254	0.0758986	0.177506	0.166201
>0610043K17Rik	chr4:101353782-101399185	+	0.68	0.621	0.902	0.333	0.181891	0.542598	0.268794	0.784293	0	0	0
>1010001N08Rik	chr18:11042036-11052567	-	6.52	0.004	0.006	0	7.28914	7.59721	7.8701	7.782	0.879664	1.15251	0.366315
>1110001J03Rik	chr6:38534860-38539449	+	4.68	0.003	0.012	0	33.0589	25.9839	37.6804	26.9873	43.1594	24.3236	23.2301
>1110002L01Rik	chr12:3403882-3426747	-	5.48	0.02	0.02	0.008	5.239	5.50497	5.32481	5.65982	4.36039	4.67664	6.5708
>1110004E09Rik	chr16:90925810-90934849	-	4.28	0.061	0.085	0.017	14.7171	14.4919	14.9484	13.792	38.282	24.8517	32.1091
>1110004F10Rik	chr7:116093379-116105210	+	2.72	0.005	0.011	0	100.018	106.387	110.595	90.8058	75.7193	70.8227	88.0295
>1110006O24Rik	chr5:115631048-115631816	-	7.28	0.039	0.068	0.035	5.40319	4.10434	3.19403	2.31066	2.01455	2.92869	2.01486
>1110007C09Rik	chr13:49202950-49216026	-	4.44	0.087	0.045	0.017	52.8034	59.1066	43.4436	44.4245	33.9635	19.6195	34.4719
>1110008F13Rik	chr2:156863121-156873562	+	5.76	0.052	0.048	0	46.6141	47.0442	37.7132	41.2734	30.677	24.8543	19.8899
>1110008L16Rik	chr12:55302636-55382491	+	2.64	0.135	0.278	0.119	8.49414	8.43037	8.43581	7.57206	8.64489	10.4034	8.92514
>1110008P14Rik	chr2:32379100-32381915	-	3.48	0.094	0.24	0.046	33.4565	38.3194	23.6643	27.3789	98.1338	69.4736	47.462
>1110012L19Rik	chrX:70385912-70389416	+	1.64	0.011	0.016	0	18.3673	20.4201	22.0779	17.6121	11.8516	11.5478	9.16776
>1110015O18Rik	chr3:4798707-4814911	+	0.84	0.24	0.37	0.176	0	0	0	0	0	0	0
>1110017D15Rik	chr4:41505008-41517333	-	1.52	0.975	0.925	0.312	0.916868	0.249399	0.816904	0.0908532	2.74881	1.57425	1.56784
>1110019D14Rik	chr6:13871568-13896421	+	1.76	0.029	0.059	0.065	3.19096	2.41288	2.81913	2.13935	0.0326216	0.0601034	0.0542818
>1110020A21Rik	chr17:84917181-84957423	-	6.4	0.002	0.007	0	1.2774	1.40306	1.85361	1.20538	0.584181	1.73198	1.70397
>1110025L11Rik	chr16:89063409-89064002	-	0.36	0.615	0.636	0	0	0	0	0	0	0	0
>1110028F11Rik	chr11:87699523-87705327	+	1.24	0.87	0.85	0.5	0	0.0177723	0	0.00536337	0	0.0155579	0.0404928
>1110028F18Rik	chr8:106587142-106594820	+	1.04	0.878	0.849	0.294	0	0	0	0	0	0	0
>1110032A03Rik	chr9:50762827-50768152	-	3.44	0.076	0.097	0.043	11.8501	14.507	16.5545	11.9785	11.1997	10.4896	19.0681
>1110032F04Rik	chr3:68869585-68872163	+	5.2	0.031	0.031	0.008	7.58384	4.03573	6.5241	5.08679	0.195324	0.18799	0.0740108
>1110034G24Rik	chr2:132690282-132751055	+	1.32	0.867	0.86	0.277	3.95991	4.49529	5.08461	4.63049	1.99673	1.43254	2.76834
>1110036E04Rik	chr9:64049828-64054100	+	1.92	0.38	0.378	0.124	0	0	0	0	0.0733569	0.126557	0
>1110037F02Rik	chr4:11485957-11551143	+	3.36	0.037	0.069	0.028	19.3412	18.3796	18.4859	17.2597	20.6194	26.6088	29.6365
>1110038B12Rik	chr17:34950235-34952471	-	2.6	0.13	0.092	0.018	84.8486	82.8924	87.1324	85.9429	69.8953	50.6738	48.9402
>1110038F14Rik	chr15:76948543-76950731	+	3.28	0.051	0.068	0	26.3291	31.4036	26.414	25.4948	36.3923	23.3016	35.9328
>1110046J04Rik	chr13:33936031-33960181	+	2.2	0.037	0.034	0.035	7.0565	6.06553	7.03199	5.04968	0.146915	0.126557	0.35998
>1110051M20Rik	chr2:91277827-91444642	-	1.36	0.145	0.198	0	12.4387	14.4727	12.5333	12.0739	19.4171	17.8636	34.9831
>1110054M08Rik	chr16:24392555-24393655	-	5.04	0.063	0.045	0.016	3.58516	3.3735	4.71184	4.24503	2.97948	2.43846	4.45039
>1110057K04Rik	chr12:8208106-8285759	+	2.04	0.037	0.152	0.01	13.6414	13.2543	16.3614	12.3205	13.5526	14.2051	20.9429
>1110058L19Rik	chr1:23995938-24005640	-	2.48	0.068	0.085	0.027	19.5118	18.1445	35.9577	21.5874	31.6143	26.7571	25.0941
>1110059E24Rik	chr19:21597312-21652791	-	7	0.005	0.01	0	25.2937	26.9268	40.5259	28.2515	13.4647	14.0048	17.8308
>1110059G10Rik	chr9:122945088-122951000	-	3.36	0.066	0.157	0.021	5.72388	6.23404	9.06335	5.92315	7.47247	7.26689	10.1916
>1110065P20Rik	chr4:124849484-124850730	-	7.76	0.04	0.063	0.005	27.3361	29.3987	28.7622	26.989	62.4569	39.7152	41.9192
>1190002F15Rik	chr6:134929091-134951718	+	5.32	0.007	0	0.015	10.8582	12.467	15.3784	9.9488	0.444406	0.574747	0.555779
>1190002N15Rik	chr9:94517863-94538081	-	7.76	0.006	0.018	0.014	13.4528	12.917	13.3241	12.8334	10.6552	12.4649	12.1059
>1190003K10Rik	chr13:64481245-64497792	-	1.88	0.86	0.875	0.222	0	0.0537183	0.0886035	0.118581	0	0	0
>1190005I06Rik	chr8:120608601-120634382	-	4.04	0.119	0.163	0.045	1.3275	1.12784	0.57647	0.531418	1.90552	1.42605	0.264582
>1190007I07Rik	chr10:82619850-82623228	-	2.6	0.045	0.071	0.029	14.1585	12.743	6.16727	5.51516	16.5881	10.8955	11.8492
>1200014J11Rik	chr11:73047866-73083579	+	3.52	0.046	0.071	0.011	11.0272	10.621	12.3609	10.0539	18.5553	17.9941	19.635
>1300002E11Rik	chr16:21794346-21809039	+	2.36	0.045	0.039	0.034	13.0927	13.8673	13.7908	13.8145	2.86845	3.77333	3.42667
>1300017J02Rik	chr9:103250529-103288297	-	1.64	0.371	0.293	0.087	0.15769	0.165757	0.318759	0.262078	2.3432	4.24629	4.31883
>1500004A13Rik	chr3:88822009-88832487	-	1.6	0.034	0.057	0	4.8963	5.64909	4.63984	6.00102	7.39161	8.5193	9.85064
>1500009C09Rik	chr15:82252396-82260751	+	1.28	0.741	0.736	0.297	0.120968	0.162067	0.0609723	0.0553606	0	0.312672	0.0788831
>1500009L16Rik	chr10:83722864-83762762	+	3.2	0.09	0.087	0.018	25.6364	23.9187	22.3482	17.9433	8.1695	8.40254	4.51975
>1500011B03Rik	chr5:114808195-114813976	-	3.04	0.169	0.241	0.032	15.6257	13.1484	16.4088	16.9766	10.7151	8.09265	6.65524
>1500011K16Rik	chr2:127791376-127792488	-	4.64	0.133	0.044	0.015	12.9918	15.0652	16.2133	14.7911	8.73793	5.12365	5.39325
>1500012F01Rik	chr2:167062933-167065862	+	5.32	0.012	0.072	0.005	56.2346	72.5691	93.4232	86.9844	49.0122	33.3305	40.121
>1500012K07Rik	chr7:75308701-75331419	+	2.44	0.068	0.042	0	0	0.00897213	0.0914442	0.0112706	0	0	0
>1500015A07Rik	chr18:61726389-61728253	+	3.52	0.059	0.04	0.014	3.67546	3.37601	3.3309	3.05148	3.12383	3.58606	2.93893
>1500015L24Rik	chr19:20405287-20422785	+	0.56	0.886	0.925	0.5	0	0	0	0	0.0732294	0	0.17605
>1500015O10Rik	chr1:43730601-43742564	+	1.48	0.34	0.66	0.094	4.51452	6.41088	6.60293	5.74983	0	0	0.30773
>1500017E21Rik	chr19:36619417-36689479	-	0.8	0.519	0.873	0.529	2.93196	2.65056	2.4449	2.27068	10.2153	15.2191	34.8067
>1600002D24Rik	chr16:95841885-95929077	-	1.48	0.774	0.848	0.367	0.0493033	0.0125012	0.0247449	0.0225619	0	0	0
>1600002H07Rik	chr17:24215055-24220769	-	2.04	0.195	0.235	0.08	12.3325	11.7971	12.0173	9.38776	12.1346	9.96058	8.07667
>1600002K03Rik	chr10:80172943-80175119	+	4.76	0.132	0.202	0.079	3.95379	3.92998	4.51974	3.95664	17.5952	13.138	21.8025
>1600010M07Rik	chr7:109998376-110006646	-	0.48	0.84	0.81	0.714	0.555213	0.227906	0.71785	0.280417	0.102184	0.269964	0.415034
>1600012H06Rik	chr17:14943183-14945939	+	3.52	0.046	0.047	0.011	18.5873	19.8096	24.1972	20.5535	13.5113	15.7854	17.0905
>1600014C10Rik	chr7:38183216-38197565	+	2	0.052	0.072	0.032	5.87961	5.76659	7.09798	4.92378	1.08959	0.566216	0.774313
>1600014C23Rik	chr17:45732863-45733844	-	2.88	0.175	0.169	0.017	0.122421	0.29061	0.791068	0.304026	0.267108	1.09398	0
>1600014K23Rik	chrX:85249676-85270291	+	0.64	0.412	0.316	0	0.0612389	0.141213	0.428036	0	0.198681	0.989621	1.7678
>1600015I10Rik	chr6:48929895-48933687	+	1.12	0.838	0.891	0.389	0.0358792	0.0191053	0.036193	0	0	0	0
>1600019K03Rik	chr16:35503169-35509419	-	0.92	0.849	0.84	0.417	0	0	0	0	0	0	0
>1600020E01Rik	chr6:86527329-86564449	+	9.28	0	0.003	0.008	14.5767	14.7499	20.616	13.1325	16.7359	12.8155	27.321
>1600023N17Rik	chr5:45668700-45669708	-	4.72	0.014	0.034	0.016	0.395477	0.439117	0.3442	0.285732	2.14846	1.41152	3.99983
>1600025M17Rik	chrX:56317607-56320664	+	0.76	0.4	0.75	0.125	0	0.227358	0.104049	0.314138	0	0	0
>1600027J07Rik	chr8:103343877-103347534	-	0.56	0.935	0.971	0.318	0	0.0618008	0	0	0	0	0
>1600029I14Rik	chr9:99470420-99474751	+	1.92	0.739	0.78	0.327	0.118299	0.0302637	0	0.0541385	0.127763	0.0588488	0
>1600029O15Rik	chr9:58202896-58208808	+	3.2	0.022	0.101	0	1.21411	0.806547	0.841154	1.23422	0.236342	0.25374	0.213699
>1700001C02Rik	chr5:30466076-30484087	+	2.32	0.277	0.391	0.098	0	0	0.149189	0.107529	0.0829347	0	0
>1700001C19Rik	chr17:47412733-47437375	-	2	0.45	0.405	0.351	0.406584	0.275402	0.425799	0.395239	0.964421	0.764519	0.810702
>1700001D01Rik	chr8:61281521-61288872	-	1.32	0.767	0.786	0.267	0.102857	0	0	0.03418	0.116555	0.200566	0
>1700001F09Rik	chr14:43342383-43347811	-	0.24	0.9	0.917	0.25	0	0.0644973	0	0.178577	0	0.171618	0
>1700001G11Rik	chr14:66295328-66297129	-	4.08	0.061	0.138	0.018	0.421611	0.452202	0.953554	0.577735	0.29777	0.197059	0.605931
>1700001G17Rik	chr1:33669823-33670712	+	3.12	0.141	0.189	0.07	0.345239	0.610316	0.684013	0.418169	0.491951	0.657967	1.14766
>1700001J03Rik	chr5:146182449-146185304	-	0.92	0.8	0.831	0.222	0.340581	0.511188	0.465807	0.224259	0.586816	1.78158	1.00243
>1700001J11Rik	chr9:40050557-40053025	+	1.4	0.215	0.149	0.045	0.0721439	0.11109	0.493928	0.160901	0.409913	0.368971	0.415395
>1700001K19Rik	chr12:110667688-110682619	-	0.92	0.836	0.895	0.438	0.0534767	0.287759	0.261957	0.113078	0.729967	0.200354	0.410006
>1700001K23Rik	chr19:53248735-53255205	-	1.56	0.965	0.899	0.489	0.25406	0.310726	0.735355	0	0.295163	0.509311	0
>1700001L05Rik	chr15:83353846-83367297	-	3.32	0.123	0.146	0	2.49112	2.8257	3.77554	3.12108	33.3351	50.9024	67.3064
>1700001L19Rik	chr13:68597438-68614231	+	1.68	0.329	0.44	0.095	0.329555	0.418365	0.586469	0.477842	0.893798	0.305608	0.238321
>1700001O22Rik	chr2:30795562-30803664	-	0.88	0.878	0.932	0.613	0.384576	0.421306	0.593157	0.376903	1.09529	0.893845	0.320656
>1700001P01Rik	chr11:97771480-97775918	-	2	0.268	0.306	0.081	0	0.0433563	0	0	0.099977	0.529681	0.407159
>1700003C15Rik	chr5:11749832-11769308	-	0.48	0.167	0.591	0	0.0782359	0	0.905103	0	0	0	0
>1700003D09Rik	chr11:98350717-98358283	-	3.44	0.167	0.201	0.057	0.23749	0.0567563	0.0341854	0.104362	1.74358	1.08086	1.15385
>1700003E16Rik	chr6:83156403-83162975	+	3.36	0.167	0.26	0.022	0.287336	0.285684	0.646899	0.345381	3.81703	0.991981	2.2254
>1700003E24Rik	chrX:93156220-93156871	+	0.68	0.111	0.312	0	2.35818	2.21419	3.47343	1.53243	2.34492	1.23941	0.99385
>1700003F12Rik	chr2:154548903-154550048	+	1.24	0.422	0.557	0.205	0.363408	0.187785	0.506956	0.3033	0.317972	0.274106	0.779581
>1700003G13Rik	chr9:45318265-45322079	-	1	0.808	0.904	0.406	0	0.0392119	0.0760532	0.0643698	0	0	0
>1700003G18Rik	chr7:116081761-116093149	-	2.72	0.019	0.049	0	0	0.100242	0.358824	0.105239	3.23531	1.64122	4.62041
>1700003H04Rik	chr3:124565890-124581091	-	0.68	0.724	0.93	0.167	0	0.0341234	0.13915	0	0.228006	0	0
>1700003L19Rik	chr16:12811389-12848653	+	0.44	0.893	0.867	0.353	0	0.0799538	0	0.0235006	0	0	0
>1700003M02Rik	chr4:34711331-34730206	-	1.96	0.037	0.051	0	0.456979	0.438496	2.40616	0.28091	2.25977	2.13539	1.75993
>1700003M07Rik	chr4:129960373-129965138	+	2.44	0.099	0.078	0.034	0.939994	2.07133	2.02799	1.96095	1.3424	0.941498	1.2691
>1700003P14Rik	chr13:118556167-118588629	+	0.52	0.786	0.792	0.154	0	0	0	0	0	0	0
>1700006A11Rik	chr3:124401154-124426028	-	0.56	0.458	0.556	0.375	0.0228353	0.0604313	2.56725	0.00749538	3.36706	0.0218663	0
>1700006E09Rik	chr11:101987055-101992264	+	1.84	0.238	0.351	0.044	0	0.0372103	0	0	0.0852774	0	0
>1700006F04Rik	chr14:119749226-119751564	+	0.52	0.667	0.867	0.4	0	0	0.14153	0.128146	0	0.164549	0
>1700006H21Rik	chr13:107687396-107692168	+	1.2	0.441	0.36	0.111	0.0901574	0.192021	0.177215	0	0.100723	0.173315	0.0838002
>1700007B14Rik	chr8:75448693-75984507	+	0.76	0.396	0.415	0.192	0.0886487	0.103778	0.423797	0.107292	0.160422	0.297676	0.191042
>1700007F19Rik	chr3:58141706-58163807	-	1.76	0.557	0.6	0.059	0	0.0265	0.0852062	0.119299	0	0	0
>1700007G11Rik	chr5:98329303-98802019	+	2.72	0.105	0.071	0	0.182334	0.348067	2.37726	0.178083	1.08973	0.228647	1.36293
>1700007J10Rik	chr11:59725916-59740154	-	1.32	0.916	0.953	0.667	0.087563	0.0214398	0	0.164284	11.7061	12.8522	12.2921
>1700007K09Rik	chr7:131325930-131329499	-	0.52	0.815	0.919	0.4	0.322863	0.210871	0.160437	0.167754	0	0.153551	0.148491
>1700007K13Rik	chr2:28462000-28466324	-	3.56	0.046	0.053	0.021	1.75924	1.81332	1.9241	1.40866	1.96425	1.04029	0.97292
>1700007L15Rik	chr16:33379853-33380736	-	5.92	0	0.011	0.011	1.44146	1.97872	3.94174	2.09148	9.69046	4.26643	13.2767
>1700007P06Rik	chr1:187125137-187127852	+	0.84	0.906	0.904	0.692	0	0.0307336	0	0.0367267	0	0.0627366	0.0566617
>1700008F21Rik	chr8:129067133-129183732	+	1.48	0.333	0.143	0	0.0476859	0.0459166	0.38134	0	0.0499805	0	0.119838
>1700008I05Rik	chrX:135654697-135693790	-	0.36	0.9	0.846	0	0.646491	0.650922	0.649383	0.520796	0.214367	0.166644	0.198475
>1700008J07Rik	chr7:127510437-127512869	-	4.28	0.091	0.104	0.078	4.18293	3.13348	3.24594	3.10108	2.55575	3.05413	2.92117
>1700008K24Rik	chr17:49112263-49113533	-	0.88	0.105	0.208	0.125	0.177374	0.209469	11.4046	0.10192	17.3426	1.54551	3.83306
>1700008O03Rik	chr7:44360044-44375030	-	1.4	0.179	0.36	0.105	0.167515	0.230513	0.44157	0.240716	1.60881	0.322404	0.577893
>1700008P02Rik	chr3:6615412-6620443	-	0.84	0.071	0.778	0.143	0	0	0.0654005	0	0	0.248358	0
>1700009C05Rik	chr6:81900464-81910800	-	1.68	0.229	0.284	0.026	0	0	0.0663163	0	0.216886	0.324191	0
>1700009J07Rik	chr10:77893419-77896111	+	1.56	0.875	0.917	0.476	0	0.0803822	0	0	0	0	0
>1700009N14Rik	chr4:39450292-39451778	+	0.84	0.812	0.912	0.1	0.076513	0.128301	0	0.0124293	0	0	0
>1700010B08Rik	chr2:173719414-173722086	+	2.16	0.97	0.861	0.208	0	0.0890696	1.5856	0.444289	0.974134	0.168402	0.456271
>1700010D01Rik	chrX:95732589-95733265	-	0.8	0.316	0.64	0.111	0	0.791368	0.356358	0.0709103	1.13839	0.770264	1.39458
>1700010I02Rik	chr3:7925302-7954887	-	0.24	1	0.867	0.5	0.161558	0	0.146723	0	0.360861	1.72347	1.01806
>1700010I14Rik	chr17:8988332-9008319	+	1.48	0.23	0.347	0.121	1.06899	0.783427	2.86744	0.712479	3.37761	0.968391	0.75416
>1700010J16Rik	chr10:112726925-112785599	+	0.72	0.857	0.698	0.111	0	0	0	0	0	0	0
>1700010K23Rik	chr16:66657117-66664626	+	1.4	0.342	0.149	0	0	0.0938512	0	0	0	0	0.784994
>1700011A15Rik	chr15:101447744-101453909	+	1.32	0.528	0.713	0.167	0.226584	0.213671	0.167256	0.0184896	0.0601643	0	0
>1700011B04Rik	chr13:35181622-35188014	+	0.56	0.949	0.905	0.5	0	0.134939	0	0.0993114	0	0	0
>1700011E24Rik	chr17:87389570-87427741	-	1.92	0.231	0.288	0	0.121229	0.120651	4.06193	0.0554717	1.63758	0.225623	0.157206
>1700011H14Rik	chr14:49226358-49245428	-	1.04	0.976	0.88	0.231	0.0826918	0.0951111	0.787782	0.56383	0.0436984	0	0.141509
>1700011I03Rik	chr18:57533825-57731065	+	0.56	0.882	0.864	0.455	0.103195	0.0772887	1.13838	0.194424	1.26987	0	0.132534
>1700011L22Rik	chr8:79210429-79248583	-	1.04	0.926	0.945	0.4	0.103737	0.131321	0	0.0466241	0	0	0.090674
>1700011M02Rik	chrX:102908904-102909651	+	1.36	0.472	0.513	0.111	2.95731	2.56548	7.74853	0.933643	39.3656	28.0302	14.4831
>1700012A03Rik	chr6:32050287-32058915	+	0.96	0.873	0.786	0.286	0	0	0	0	0	0	0
>1700012B07Rik	chr11:109788290-109828046	-	0.8	0.742	0.871	0.462	1.36479	1.46077	1.20899	1.15625	2.36849	2.89532	0.710393
>1700012B09Rik	chr9:14758193-14771030	-	1.44	0.277	0.228	0.103	0.0793312	0.127665	1.1809	0	2.01351	0	0.209974
>1700012D01Rik	chr10:127667122-127668851	+	4.76	0.021	0.046	0.021	2.67699	2.217	1.46368	2.15726	2.91205	3.13606	4.1272
>1700012D14Rik	chr7:111117672-111122675	-	3.36	0.023	0.075	0.011	0.180981	0.486147	0.958543	0.907994	3.1668	3.96222	5.7061
>1700012I11Rik	chr15:67226768-67377094	+	0.8	0.933	0.936	0.5	0	0.0231932	0	0	0	0	0
>1700012L04Rik	chrX:9283763-9284288	+	1.36	1	0.889	0.333	0.11414	0.182865	0.329947	0.423147	0.131006	0	0.435983
>1700012P22Rik	chr4:144418190-144438772	-	0.56	0.912	0.94	0.667	0	0.0244022	0.0514542	0	0.0547703	0	0
>1700013D24Rik	chr6:124347593-124357086	-	0.4	0.875	0.794	0.545	0	0.0543941	0	0.0644319	0.127451	0.35223	0
>1700013F07Rik	chr3:108537583-108544697	+	3	0.025	0.033	0	0.293291	0.233879	0.475086	0.403219	0.758766	0.573192	0.440599
>1700013G24Rik	chr4:137453295-137455461	+	1.32	0.983	0.924	0.389	0	0	0	0	0	0	0
>1700013H16Rik	chrX:53742900-53757831	-	1.76	0.028	0.327	0	1.3763	1.72475	2.44162	1.88062	111.868	112.667	216.371
>1700015E13Rik	chr1:170308860-170312125	+	0.72	0.966	0.825	0.188	0.303584	0.109174	0.0739486	0.504097	0	0.371177	0
>1700015F17Rik	chr5:5437826-5479143	-	1.4	0.257	0.542	0.091	0.151446	0.359648	0.225094	0.310642	1.91368	0.659898	0.346364
>1700015G11Rik	chr7:52011679-52015716	-	0.44	0.952	0.969	0.556	0.36565	1.30062	0.68214	1.00508	0.907628	0.209591	0
>1700016C15Rik	chr1:177729813-177753305	+	0.68	0.952	0.927	0.571	0	0.0345858	0	0.0412704	0	0	0
>1700016D06Rik	chr8:11654923-11678750	-	1.08	0.897	0.896	0.488	0	0.0377327	0	0.037254	0.0794862	0.178691	0.1287
>1700016G22Rik	chr13:5855508-5858092	-	1.12	0.528	0.435	0.185	0	0.0961063	0.285392	0.0814365	0.216112	0.0996762	0.0900216
>1700016H13Rik	chr5:103648586-103655732	-	3.2	0.03	0.037	0	0	0.342807	0.371503	0.386601	0.144391	0.124388	0.240593
>1700016K19Rik	chr11:75999911-76003569	+	2.48	0.199	0.161	0.075	2.20581	3.41022	2.84102	2.21017	10.3407	8.93436	5.67003
>1700016L04Rik	chr10:14705608-14759019	+	2.52	0.048	0.089	0.016	0.113398	0.113131	0.220197	0.250934	0.298165	0.15779	0.242597
>1700016L21Rik	chr1:80445931-80475660	+	0.68	0.897	0.805	0.182	0	0	0	0	0	0	0
>1700016P04Rik	chr6:13413336-13415996	+	0.48	1	0.885	0	0	0	0	0	0	0	0
>1700017B05Rik	chr9:57252321-57262599	-	3.56	0.098	0.132	0.062	37.2134	32.6706	19.7127	36.7042	6.564	8.48152	5.8491
>1700017D01Rik	chr19:11096815-11130878	-	1.12	0.198	0.184	0.071	0.120798	0.283663	1.25606	0.080479	0.425541	0.0392646	0.0354615
>1700017G19Rik	chr3:40504864-40522912	-	1.68	0.164	0.069	0	0	0	0.0370558	0	0.0188969	0.0325101	0
>1700017J07Rik	chr2:168978268-168978906	+	1.36	0.826	0.766	0.111	0	0	0	0	0	0	0
>1700017N19Rik	chr10:100592385-100618391	+	0.48	1	0.929	0.091	0.0546235	0.112139	0.301607	0.0178742	0.085234	0	0.115397
>1700018A04Rik	chr13:31565491-31582513	-	0.92	0.305	0.327	0.091	0	0.0361038	0.07382	0.0248746	0	0	0
>1700018B08Rik	chr8:121530783-121541954	-	3	0.203	0.229	0.017	0.321206	0.204108	0.591117	0.436453	1.87537	1.12413	0.400678
>1700018B24Rik	chr3:48605730-48609100	-	2.12	0.093	0.133	0.025	0.24647	0.322514	1.0013	0.327946	8.90098	7.102	7.91597
>1700018C11Rik	chr4:63607090-63622429	-	0.56	0.926	0.833	0.333	0	0.0398507	0	0	0.180141	0	0
>1700018F24Rik	chr5:145042989-145045678	+	0.88	0.844	0.782	0.056	0	0.0262298	0.480442	0	0.18407	0	0
>1700018G05Rik	chrX:102928371-102929107	+	1	0.667	0.852	0.125	0.188721	0.345688	5.0418	0.0585948	24.2473	20.6225	11.0092
>1700018L02Rik	chr19:29047482-29048729	+	3.2	0.112	0.116	0.039	3.77427	3.88622	3.76515	5.51103	0.97039	0.422596	0.130672
>1700019A02Rik	chr1:53158576-53187617	-	1.04	0.342	0.278	0.167	0.267574	0.542342	3.96382	0.36543	6.16382	2.28714	4.52013
>1700019B03Rik	chr8:3470861-3487178	+	0.52	0.808	0.919	0.364	0.229919	0.161289	0.202228	0.226371	0.119689	0.189557	0.121696
>1700019B21Rik	chrX:62510538-62527011	-	1.56	0.132	0.314	0	0.787728	0.87941	2.88166	0.776978	22.4114	17.5248	33.1716
>1700019D03Rik	chr1:52925126-52952840	-	2.48	0.013	0.036	0	0.566574	0.768127	0.614267	0.298401	0.4006	0.690803	0.334039
>1700019E08Rik	chr2:45696604-45698447	+	0.8	0.314	0.422	0.133	0	0.218202	0.0855819	0.132214	0	0.179999	0.0812821
>1700019G17Rik	chr6:85899049-85904938	-	1.6	0.277	0.24	0.042	2.91653	2.59076	4.41976	2.86821	1.80568	2.17423	1.9328
>1700019G24Rik	chr6:5963896-5977393	-	1.36	0.167	0.247	0.107	0.735042	0.615515	0.345802	0.517024	0.134836	0	0.112484
>1700019L03Rik	chr2:32777412-32784405	-	0.92	0.836	0.882	0.565	0.137394	0.237584	0.221671	0.262704	1.23244	1.32934	0.728955
>1700019M22Rik	chr12:96046620-96047222	-	0.48	0.115	0.182	0	0.0942402	0.1377	0	0	0.210962	0.0974314	0.0879942
>1700019N19Rik	chr19:58785802-58794414	-	1.92	0.446	0.443	0.183	0.769704	0.840762	0.490616	0.355042	0.46827	0.201825	0.0487973
>1700019O17Rik	chr1:86426328-86428049	+	1.36	0.885	0.875	0.419	0	0.114804	0.053954	0.0309469	0.027757	0.0478817	0.0694663
>1700020A23Rik	chr2:130405258-130406074	+	0.6	0.95	0.909	0.5	0.114138	0.237487	0.0764639	0.517579	0.391968	0.724108	0.826479
>1700020D05Rik	chr19:5502768-5503787	-	1.96	0.351	0.336	0.093	1.17627	1.17213	1.6029	0.966957	2.5326	1.65965	2.57583
>1700020G17Rik	chr10:110801173-110896507	-	0.8	0.912	0.855	0.267	0.0925635	0	0.0901263	0	0	0	0
>1700020I14Rik	chr2:119594295-119600744	+	2.88	0.036	0.096	0.02	33.3498	28.907	27.4866	38.6639	42.3018	34.4519	33.618
>1700020L24Rik	chr11:83437693-83441232	+	0.44	0.826	0.927	0.2	2.45579	3.31938	2.90546	3.87253	0.810707	0.299412	0.428651
>1700020M21Rik	chr9:120913773-120915250	-	1.48	0.139	0.243	0.087	0	0	0	0.0572854	0	0	0
>1700020N01Rik	chr10:21593144-21622375	+	2.12	0.084	0.139	0.031	1.81923	0.995465	5.24391	1.18974	13.1353	12.1616	24.2641
>1700020N15Rik	chrX:69945280-69945980	+	0.92	0.143	0.478	0.333	0	0.108168	0.318968	0.134259	0.122671	0	0.692159
>1700020N18Rik	chr1:91404878-91406029	-	1.56	0.296	0.444	0.189	0	0	1.80297	0.0357978	1.71471	0.211045	0.294057
>1700021F05Rik	chr10:43525120-43540994	-	3.12	0.071	0.068	0	40.5956	46.8601	49.1745	40.4356	28.7735	22.7868	36.2181
>1700021F07Rik	chr2:173522591-173528502	+	2.6	0.569	0.681	0.167	1.06455	1.35907	2.81585	1.09087	3.7539	0	0.0801702
>1700021K19Rik	chr16:32821701-32868366	-	1.84	0.068	0.03	0.03	9.24836	8.72624	7.05921	9.94381	17.3868	18.0489	15.5607
>1700021N21Rik	chr4:134448764-134450171	-	1.96	0.114	0.169	0.048	0	0.197225	0.278816	0.0327328	0	0	0.244323
>1700022A21Rik	chr5:24645452-24648860	+	0.56	0.8	0.714	0.429	0	0	0	0	0	0	0
>1700022A22Rik	chr15:46324584-46373899	+	0.68	0.345	0.492	0.273	0	0.0293213	0	0	0	0	0
>1700022E09Rik	chr16:59466871-59469238	-	0.52	0.9	0.926	0.385	0	0	0	0	0.231217	0	0
>1700022H16Rik	chr12:9565235-9570585	-	2.04	0.119	0.095	0.054	0	0	0	0.0440149	0	0	0
>1700022I11Rik	chr4:42969945-42974325	+	1.28	0.882	0.948	0.342	0	0.0238644	0	0.0273092	0.143778	0.343346	0.467229
>1700023C21Rik	chr11:109845877-109848476	+	0.92	0.537	0.473	0.182	0	0.0885762	0	0	0	0	0.188285
>1700023E05Rik	chr5:77016022-77061522	+	3.32	0.127	0.167	0	0.107396	0.0285917	0.108045	0.0379579	0.166985	0.10269	0.0463719
>1700023F02Rik	chr10:66120608-66124064	-	0.6	0.846	0.692	0	0.974233	0.381559	0.420123	0.349411	0	0	0
>1700023F06Rik	chr11:103198943-103208548	-	1.56	0.945	0.893	0.409	0	0.123285	0.0803947	0.133304	2.54225	1.5265	1.35104
>1700023L04Rik	chr6:29985328-29993531	+	2.76	0.073	0.105	0.044	1.66288	2.56622	1.06375	4.18386	1.84673	1.8047	2.33606
>1700024B18Rik	chr14:123987634-124015684	+	0.36	0.571	0.326	0	0	0	0	0	0	0	0
>1700024F13Rik	chr13:3498049-3501393	+	0.96	1	0.805	0	1.25547	1.03623	0.401653	0.737679	4.16148	3.4777	1.79972
>1700024G13Rik	chr14:32376501-32388373	-	1.4	0.413	0.491	0.229	0.189582	0.521983	0.33284	0.0998932	0	0.198951	0
>1700024P04Rik	chr13:98984089-98984565	-	1.4	0.96	0.813	0.111	0.13977	0.128662	0	0.163957	0	0	0
>1700024P16Rik	chr4:104913455-105016863	+	1.8	0.184	0.311	0.018	0.475952	0.333158	0.454211	0.382256	1.99899	2.20693	1.17694
>1700025B11Rik	chr15:77558239-77561892	-	0.48	0.933	0.86	0.444	0	0	0	0	0	0.222731	0
>1700025C18Rik	chr2:165078692-165090750	-	1.24	0.896	0.924	0.5	0	0	0	0	0	0	0
>1700025F22Rik	chr19:11139682-11165320	-	1.08	0.26	0.376	0.143	0	0	0.175339	0	0	0	0
>1700025F24Rik	chr10:119413443-119426864	+	1.2	0.545	0.269	0.061	0.344103	0.201451	0.282903	0.254969	0	0.266585	0
>1700025G04Rik	chr1:151884523-152090320	-	5.16	0.026	0.035	0	5.74323	6.44336	6.57605	6.4406	2.04113	1.86007	1.17648
>1700025K24Rik	chr17:54352582-54370074	-	0.6	0.966	0.783	0.125	0	0	0	0	0	0	0
>1700025M24Rik	chr5:73268579-73284184	-	0.52	0.912	0.925	0.889	0.100371	0.0490359	0.0991245	0	0.340275	0	0.223889
>1700025N23Rik	chr6:39063878-39067586	-	0.92	0.682	0.833	0.235	0	0.115092	0.0556267	0.131095	0.120662	0.111305	0.050262
>1700026D08Rik	chr7:83775616-83794839	-	1.4	0.44	0.609	0.17	1.73488	1.46144	2.69318	1.51357	0.541637	0.337787	0.371331
>1700026D11Rik	chr2:132490727-132524057	+	0.68	0.953	0.959	0.419	0	0	0.121272	0.0200116	0	0	0
>1700026F02Rik	chr8:71006727-71026755	-	1.28	0.191	0.205	0.213	0	0	0	0	0	0	0.362412
>1700026L06Rik	chr2:28692079-28699651	-	3.12	0.15	0.167	0.037	2.57121	6.47035	4.90414	3.19783	2.25236	1.13025	1.39912
>1700027A15Rik	chr1:73016035-73025508	+	1.6	0.397	0.491	0	0	0.237925	0	0	0	0	0
>1700027F09Rik	chr5:64454812-64467942	-	0.56	0.905	0.911	0.333	0	0.0329219	0	0	0	0	0
>1700027H10Rik	chr3:45416583-45439309	-	0.48	0.152	0.125	0.083	0	0	0	0	0	0	0
>1700027I24Rik	chr9:36668855-36693189	-	0.76	0.727	0.903	0.583	0	0	0	0	0	0.394388	0
>1700027J07Rik	chr10:43746157-43765836	+	0.88	0.939	0.974	0.286	0	0.0279886	0.0460819	0.0271519	0	0	0
>1700028B04Rik	chr7:28496940-28497492	+	2.24	0.29	0.47	0	0	0	0	0	0	0	0.100578
>1700028D13Rik	chr5:112206762-112210002	+	1.68	0.36	0.39	0.114	0	0.217708	0	0.393431	0	0	0
>1700028E10Rik	chr5:151368674-151414083	+	3.92	0.017	0.053	0.01	0.514155	0.540772	0.451554	0.680591	4.24289	3.74042	3.53378
>1700028I16Rik	chr10:82812122-82824242	+	3.24	0.19	0.26	0.283	0.327634	0.25711	0.278955	0.220755	1.13721	1.62729	0.557251
>1700028J19Rik	chr7:44229929-44236122	-	1.48	0.905	0.944	0.515	0.449899	0.717516	2.56951	0.466099	6.26161	4.03926	6.91711
>1700028K03Rik	chr5:107534710-107551542	+	1.36	0.277	0.224	0	1.81048	2.23815	2.12258	2.59024	10.5772	8.81684	22.7684
>1700028M03Rik	chr3:83555366-83574118	-	0.88	0.905	0.932	0.28	0	0	0	0	0	0	0
>1700028P14Rik	chr19:23558759-23652812	-	1.28	0.185	0.202	0.102	0.355582	0.274275	1.16963	0.249652	0.126825	0	0
>1700028P15Rik	chr2:171956878-171962799	-	1.72	0.299	0.293	0.131	0	0.0571296	0	0	0.129327	0	0
>1700029B22Rik	chr7:131146438-131150578	+	0.48	0.972	0.723	0.25	0	0	0	0	0	0	0
>1700029F12Rik	chr13:97021863-97035254	-	1.24	0.775	0.833	0.16	0.341002	0.287916	1.76618	0.26248	0.188746	0	0
>1700029H14Rik	chr8:13550721-13562461	-	1.68	0.89	0.92	0.345	0.0351882	0.0934747	0.0709993	0.0504157	0.211227	0	0.181321
>1700029I15Rik	chr2:92382917-92383603	+	0.92	0.921	0.942	0.5	0.408713	0.33964	0.377465	0	5.73294	2.37077	8.83053
>1700029J03Rik	chr16:93396814-93458872	-	2.28	0.331	0.373	0.204	0.132414	0	0	0.0437534	0.143905	0	0
>1700029J07Rik	chr8:45953605-45975252	-	3.2	0.074	0.094	0	4.13421	3.64027	5.34493	4.28586	8.25418	7.26891	23.0957
>1700029M20Rik	chr4:135626654-135630198	+	1.96	0.27	0.335	0.013	0.27628	0.550179	2.7972	0.349169	6.35481	1.67191	2.22387
>1700029N11Rik	chr13:44439726-44457567	+	0.44	0.909	0.953	0.333	0.205715	0	0	0.0872176	0	0	0
>1700029P11Rik	chr15:81980539-81981563	+	2.28	0.226	0.322	0.056	1.07043	0.840664	4.45192	1.02243	11.9239	8.68331	12.521
>1700030A11Rik	chr17:28905264-28906771	+	2.4	0.258	0.205	0.071	0	0	0.0572832	0.18175	0.123291	0	0
>1700030C10Rik	chr12:20804391-20815779	-	3.96	0.024	0.036	0.023	1.62734	2.23544	3.00586	3.32041	7.10321	6.22269	7.80358
>1700030F04Rik	chr6:117679206-117751769	-	0.56	0.864	0.906	0.286	0	0	0	0	0.195478	0.855239	0.939891
>1700030F18Rik	chr15:99918347-99931658	-	1.64	0.21	0.325	0.233	0.184195	0.0995076	0.179034	0.0525077	0.100963	0.372037	0.484152
>1700030J22Rik	chr8:116969598-116978943	-	3.32	0.049	0.108	0	0.666807	0.821268	0.420583	0.674726	5.5044	7.52351	8.4102
>1700030K09Rik	chr8:72443879-72460541	+	2.2	0.048	0.079	0	8.11377	7.70968	8.19858	7.77576	5.99639	4.9869	6.23283
>1700030L20Rik	chr3:136435269-136449349	-	0.64	0.886	0.886	0.053	1.98541	1.748	1.71792	3.34225	0	0	0.0449315
>1700030M09Rik	chr8:121544387-121547652	+	2.32	0.384	0.419	0.036	0	0	0.0514453	0.017075	0.388309	0.293203	0.179226
>1700030N03Rik	chr19:3153798-3197703	-	0.48	0.941	0.852	0.2	0	0	0	0	0	0.377474	0
>1700030O20Rik	chr10:116723066-116729177	-	1.48	0.461	0.713	0.25	0.195938	0.274388	0.188215	0	0	0	0
>1700031A10Rik	chr17:36923791-36933432	+	1.12	0.444	0.35	0.269	0	0	0.0821045	0.0488692	0.0929243	0	0.0775192
>1700031F05Rik	chrX:102859186-102866353	-	1.16	0.25	0.396	0	0.279095	0.469293	0.453319	0.142406	0.620385	0.515879	1.61879
>1700031M16Rik	chr15:98398444-98416135	+	1.24	0.776	0.913	0.24	0	0.0920621	0	0.178653	0	0	0
>1700031P21Rik	chr12:52599983-52602322	-	2.88	0.045	0.006	0.015	0	0.13967	0	0	0.402425	0.741444	0.964882
>1700034E13Rik	chr18:52646219-52663731	+	0.72	0.875	0.904	0.188	0	0.128258	0.125609	0	0	0	0
>1700034F02Rik	chr11:29547949-29578352	+	3.08	0.049	0.054	0	0.25032	0.387567	0.570532	0.570831	2.12078	2.09455	3.81091
>1700034G24Rik	chr5:112582935-112589996	-	1.08	0.899	0.926	0.607	0	0.052184	0	0	0	0	0
>1700034H15Rik	chr1:191894071-191907527	-	5.28	0.297	0.361	0.112	1.18839	0.954857	0.855028	0.968312	0.497339	0.839502	0.737399
>1700034I23Rik	chr3:40900198-40902543	-	1.16	0.8	0.357	0.2	0.0381029	0.0792876	0	0.0349996	0.0393466	0.156325	0.08012
>1700034J05Rik	chr6:146951300-146954421	-	0.64	0.733	0.857	0.7	0	0.0923838	0.134923	0.122062	0.23056	0	0
>1700034K08Rik	chr9:92979915-93005733	-	0.36	0.765	0.76	0.6	0	0	0	0	0	0.269313	0
>1700034O15Rik	chr6:41684430-41685717	+	0.28	0.875	0.905	0.667	0	0.105183	0.0705081	0.0237052	0	0	0
>1700034P13Rik	chr1:9747647-9771256	+	3	0.078	0.079	0.032	7.53003	5.1642	4.61795	6.66408	5.19408	10.0712	8.83454
>1700036G14Rik	chr3:85317518-85332027	+	0.56	0.962	0.871	0.462	0	0	0.216438	0	0	0	0
>1700037C18Rik	chr16:3905797-3908689	-	2.64	0.024	0.041	0.019	1.74636	1.94721	1.96085	1.72033	4.05968	3.48558	7.1899
>1700037H04Rik	chr2:131146324-131160020	-	4.24	0.053	0.04	0.01	35.2953	33.9925	30.4436	29.197	82.723	53.5116	49.7739
>1700039E15Rik	chr7:45282872-45288993	+	1.76	0.928	0.942	0.545	0.212428	0.19997	0.6681	0.287948	0.220754	0.171438	0
>1700039E22Rik	chr19:44828492-44835938	-	5.68	0.014	0	0	0	0	0	0	0	0	0
>1700040L02Rik	chr10:68430955-68541875	-	1.6	0.222	0.241	0.109	4.38888	3.90671	8.18956	2.71591	4.15831	1.66197	2.07496
>1700041C23Rik	chr9:57175274-57186110	+	0.8	0.875	0.904	0.462	0	0.0856132	0	0	0	0	0
>1700041M19Rik	chr16:77004227-77010881	-	1.08	0.934	0.875	0.13	0	0	0	0	0	0	0
>1700042B14Rik	chrX:155124980-155147849	-	0.36	0.75	0.714	0.4	0.04647	0.0281165	0.232672	0	1.58309	1.1497	7.41913
>1700042G07Rik	chr4:116173371-116174297	+	1.68	0.879	0.925	0.189	0	0.0874415	0	0	0	0.383408	0
>1700042G15Rik	chr4:57359791-57364292	-	0.6	0.889	0.884	0.478	0	0	0.706292	0.0134671	1.70891	0	0
>1700042O10Rik	chr11:11868122-11885321	+	1.6	0.455	0.286	0	0	0.0232292	0.0457463	0	0.338397	0.127952	0
>1700044C05Rik	chr14:118365877-118398165	+	1.08	0.8	0.8	0.107	0	0	0	0	0	0	0
>1700044K03Rik	chr18:49523288-49524441	+	1.8	0.647	0.21	0.056	0	0	0	0	0	0	0
>1700045H11Rik	chr4:150828224-150854949	-	5.52	0.014	0.018	0.011	0	0	0	0	0	0.199352	0.529493
>1700046C09Rik	chr11:14560335-14599225	-	1.2	0.269	0.237	0	0.103626	0	0.511142	0.0600435	0.117527	0	0
>1700047A11Rik	chr8:26082608-26096520	+	0.56	0.84	0.935	0.429	0.0905497	0	0	0.105239	0	0	0.168403
>1700047E10Rik	chr14:44191606-44213237	-	0.88	0.333	0.349	0.25	1.24797	1.60661	1.30095	1.95197	4.96241	5.55367	3.51309
>1700047G03Rik	chr15:11967061-11970083	+	1.28	0.202	0.379	0	0.0627112	0.0313434	0.367489	0.05604	0.198858	0.122128	0
>1700047L14Rik	chr5:108763841-108768917	+	0.52	0.967	0.833	0.833	0.117691	0	0	0.200339	0	0.466803	0.33853
>1700047M11Rik	chr1:182300833-182303289	+	1	0.392	0.371	0.12	0.0791803	0.216745	0.313795	0.364832	0.174553	0	0.0727105
>1700048M11Rik	chr16:92308715-92312466	-	1.84	0.921	0.873	0.5	1.19118	0.856889	1.24542	0.857354	0.300422	0	0.611739
>1700048O20Rik	chr9:121937274-121947016	+	0.84	0.537	0.405	0.219	3.5129	3.16208	7.44642	5.06386	10.5425	8.58563	9.59738
>1700049E15Rik	chr6:147690240-147702374	+	1.36	0.364	0.556	0.122	0.0558577	0	0	0	0	0.054181	0
>1700049E22Rik	chr6:100527399-100533426	+	1.84	0.133	0.172	0.075	0	0.196076	0	0	0	0	0
>1700049G17Rik	chr7:27907391-27929430	-	1.88	0.026	0.057	0.012	3.47033	3.29408	4.36814	3.44561	1.0388	1.67644	1.37976
>1700049L16Rik	chr10:71979884-71980690	-	1.2	0.377	0.338	0.136	0	0.0315406	0	0	0.139852	0	0.0582557
>1700051A21Rik	chr11:72266843-72268556	+	4.32	0.024	0.022	0.017	0.105418	0.0903733	0.596022	0.057942	0.25582	0	0
>1700052I22Rik	chr12:80923431-80924447	-	1.44	0.727	0.789	0.057	0	0.0934234	0	0	0	0	0
>1700052K11Rik	chr11:105179020-105181433	-	7.12	0.021	0.005	0.029	3.94038	3.31419	3.53311	3.55505	3.59099	5.9473	8.87802
>1700052N19Rik	chr10:4432604-4455140	+	3.84	0.123	0.08	0.042	10.7866	11.1265	13.4897	9.41834	21.8866	21.4724	32.8213
>1700054A03Rik	chr19:53076251-53084392	+	2.28	0.46	0.543	0.036	0	0.0754655	0	0	0	0	0
>1700054K19Rik	chr6:112210707-112212518	+	0.96	0.763	0.794	0.393	0	0	0	0	0	0	0
>1700054M17Rik	chr2:118304913-118308166	+	0.6	0.938	0.967	0.714	0	0	0	0	0	0	0
>1700055C04Rik	chr9:64038464-64041465	-	1.4	0.783	0.827	0.455	0	0	0	0	0	0	0
>1700055N04Rik	chr19:3958807-3970438	+	0.72	0.875	0.923	0.467	0.0680308	0.0685513	0.137346	0.0356461	0	0	0.0195725
>1700056E22Rik	chr1:184033031-184033998	-	4.8	0.01	0.01	0.007	0.730332	0.697805	0.668401	0.681237	0.386047	0.489	0.754647
>1700057G04Rik	chr9:92309376-92357876	+	0.48	0.882	0.857	0.8	0	0.143115	0.0469083	0.0153777	0.596554	0.137481	0.243439
>1700057H15Rik	chr4:124449625-124485959	-	1.4	0.81	0.86	0.422	0	0	0	0.0297718	0	0	0
>1700060C16Rik	chr6:143593352-143651288	-	0.52	0.962	0.966	0.4	0.171758	0	0	0	0	0	0
>1700060C20Rik	chr2:158192007-158195734	+	1.08	0.854	0.836	0.276	0	0.381675	0.282374	0.082019	0	0	0
>1700061F12Rik	chr2:9189514-9197484	+	0.4	1	0.923	0.714	0	0	0	0	0	0	0
>1700061G19Rik	chr17:56875632-56888838	+	1.28	0.884	0.877	0.386	0.181673	0.29842	0.275305	0.270061	0.543116	0.450654	0.45909
>1700061I17Rik	chr3:117060521-117077765	-	0.48	0.963	0.848	0.385	0.0231015	0	0.0465576	0	0	0	0
>1700063A18Rik	chr1:95990658-96021758	-	0.44	0.75	0.958	0.667	0	0	0	0	0	0	0
>1700063D05Rik	chr9:41206154-41217627	+	0.96	0.672	0.808	0.262	0.308194	0.315577	0.14998	0.336319	0	0.0768536	0
>1700063O14Rik	chr5:91766241-91767300	-	1.76	0.233	0.251	0.086	0	0.122925	0	0.114216	0	0.134437	0
>1700064J06Rik	chr10:119092904-119103107	+	0.48	0.769	0.846	0.25	0	0	0	0.377034	0	0	0
>1700064M15Rik	chr12:99626052-99627974	-	3.2	0.126	0.145	0.028	0.174879	0.0839619	0.255621	0.457056	2.09871	1.75932	0.626179
>1700065D16Rik	chr9:95855417-95857882	-	4.32	0.014	0.021	0	0.551791	0.268271	1.1793	0.481882	2.35054	1.39895	2.4127
>1700065I16Rik	chr15:63817187-63819540	+	0.92	0.267	0.145	0.5	0	0	0.0637293	0.0210552	0.0692169	0	0
>1700065J11Rik	chr6:35330845-35336829	+	1.36	0.315	0.141	0	0	0.0770479	0	0.133617	0	0	0
>1700065J18Rik	chr1:192841704-192842739	+	0.56	0.81	0.898	0.467	0	0.0831776	0	0.0573618	0	0	0
>1700065L07Rik	chr6:73436964-73471021	-	1.24	0.519	0.451	0.148	0	0	0.173903	0	0	0.528104	0.396806
>1700065O20Rik	chr18:49803331-49817956	-	1.04	0.807	0.951	0.143	0	0	0	0	0	0.145558	0.20283
>1700066B17Rik	chr1:39842427-39847330	-	1.2	0.891	0.876	0.385	0	0.112682	0	0.03737	0	0	0
>1700066B19Rik	chr18:35726988-35730869	+	1.04	0.92	0.848	0.333	0.0177589	0.0832146	0.179802	0.0959026	0.293469	0.242543	0.206672
>1700066M21Rik	chr1:57377619-57385422	+	3.44	0.036	0.031	0.025	5.86815	5.81274	7.29391	4.8715	11.0312	11.8452	11.9176
>1700066N21Rik	chr5:87908587-87979351	-	0.92	0.815	0.872	0.03	0	0	0	0	0	0	0
>1700066O22Rik	chr18:57504421-57533752	-	0.64	0.783	0.812	0.294	0	0	0	0.0915232	0	0	0
>1700067G17Rik	chr1:89016112-89022210	+	1.48	0.255	0.237	0.043	0.0940273	0.0938789	0.465234	0.141959	0.105218	0	0
>1700067K01Rik	chr8:84001705-84004770	+	3.4	0.236	0.245	0.044	0.319062	0.206838	0.405389	0.225661	4.9794	3.8786	2.34603
>1700067P10Rik	chr17:48089631-48090920	+	0.6	0.939	0.952	0.6	0	0.0321363	0	0.0383825	0	0	0
>1700069L16Rik	chr5:113692423-113724772	-	2.24	0.267	0.336	0.197	0	0.0367875	0	0.0644905	0	0	0
>1700069P05Rik	chr6:118246694-118248454	-	0.96	0.887	0.923	0.577	0	0	0	0	0	0	0
>1700071K01Rik	chr11:81572501-81573539	-	1.88	0.277	0.278	0.135	0	0.0225339	0.0472098	0.0831086	0.101024	0	0
>1700071M16Rik	chr17:43588339-43591509	-	1.36	0.972	0.881	0.553	0.314156	0.662592	1.03602	0.554405	2.0607	2.54912	0.91183
>1700072B07Rik	chr9:58370503-58374183	+	1.08	0.838	0.898	0.424	0	0	0	0	0	0	0
>1700072O05Rik	chr6:120554795-120574204	+	1.4	0.886	0.933	0.172	0	0	0	0	0	0	0
>1700073E17Rik	chr6:145387624-145392223	+	1	0.893	0.866	0.542	0.0562355	0.184635	0.142893	0.216882	0.0192006	0.0354232	0.00799804
>1700074H08Rik	chr13:119680041-119681582	+	0.76	0.867	0.793	0.261	0	0	0	0.0357978	0	0.112981	0
>1700074P13Rik	chr6:40920459-40940557	-	1.16	0.2	0.243	0.018	0.0282176	0.113369	1.4705	0.0233001	0.526001	0	0
>1700080E11Rik	chr9:105143343-105145082	-	1.2	0.33	0.318	0.03	0.0585675	0.0852738	0	0.0193297	0	0.108762	0
>1700080N15Rik	chr2:4132064-4141141	-	0.72	0.902	0.87	0.273	0	0	0	0	0	0	0
>1700080O16Rik	chrX:51968694-51972772	-	1.52	0.202	0.32	0.042	0.646012	0.882388	1.0699	0.66699	7.52224	19.5082	60.0287
>1700081H04Rik	chr5:119108235-119114543	+	0.8	0.878	0.774	0.45	0	0	0	0.0360058	0	0	0
>1700084C01Rik	chr1:169928938-169934653	+	1.36	0.558	0.509	0.118	0.0325252	0.115919	0.163318	0.27451	0.102269	0	0.245644
>1700084E18Rik	chr2:30237197-30237631	-	5.04	0.035	0.031	0.008	1.42252	1.28478	1.75004	1.60464	10.2025	9.2716	10.412
>1700084F23Rik	chr13:70004049-70028348	-	0.76	0.939	0.924	0.75	0	0	0.0468967	0	0.0500848	0	0
>1700084J12Rik	chr15:33405208-33405939	-	0.92	0.308	0.312	0.208	0	0.0803945	0.14534	0.269659	2.79369	3.92991	1.82329
>1700085C21Rik	chr12:82932519-82939155	-	1.24	0.947	0.88	0.6	0	0.0214396	0	0	0	0	0
>1700086L19Rik	chr12:74284275-74295950	+	3	0.121	0.132	0.053	0.257506	0.423436	0.774452	0.240887	1.58458	0.930447	0.727877
>1700086O06Rik	chr18:38238404-38250565	-	2.6	0.271	0.349	0.078	4.85591	4.26788	5.12942	4.41353	1.52162	2.0361	1.45764
>1700088E04Rik	chr15:79134654-79141251	-	3.32	0.084	0.14	0.03	3.48577	4.52389	2.90871	4.70172	15.4704	14.4417	14.0106
>1700091H14Rik	chr14:42089749-42095277	-	0.48	0.556	0.267	0	0.544629	0.311505	0.477106	0.309772	0.569515	1.25466	1.03969
>1700092C02Rik	chr8:77624171-77628956	+	0.72	0.706	0.707	0.125	0	0	0	0	0	0	0
>1700092C10Rik	chr14:69164798-69171843	-	1.84	0.103	0.156	0	0.101851	0.372782	0	0	0	0.198377	0
>1700092E19Rik	chr13:26283158-26312406	-	1.24	0.327	0.155	0.056	0.0281098	0.0949961	0.226202	0.0423645	0	0	0
>1700092K14Rik	chr11:114198257-114199199	+	1.32	0.812	0.894	0.579	0.354746	0.265247	0.336801	0.11924	0	0	0
>1700092M07Rik	chr19:8740717-8741225	+	1.92	0.342	0.413	0.188	0.413009	0.620315	0.181912	0.164163	5.93374	1.9128	4.45425
>1700093K21Rik	chr11:23516202-23519942	-	0.8	0.961	0.797	0.071	0.567334	0.44668	0.535824	0.607937	0.528676	0.802291	0.947028
>1700094D03Rik	chr3:90062795-90068347	+	0.88	0.703	0.974	0.4	2.32594	2.1595	2.87518	2.59087	2.33497	2.42172	3.23217
>1700094J05Rik	chr10:76389014-76401507	+	2	0.971	0.897	0.648	0.700122	1.04973	1.142	1.35791	3.66395	6.84548	6.65809
>1700094M24Rik	chr6:52492450-52500085	+	1.4	0.564	0.667	0.353	0	0	0.161706	0	0	0	0
>1700095A21Rik	chr4:146519038-146546873	-	0.52	0	NA	0.5	0.0923655	0.185263	0.137723	0.26031	0.34048	0.59926	0.396175
>1700095B10Rik	chr5:112793291-112801701	+	1.44	0.762	0.85	0.087	0	0	0	0.015465	0	0	0
>1700096J18Rik	chr11:109346866-109353651	+	0.96	0.857	0.953	0.217	0.29271	0.159744	0	0	0.50257	0.598558	0.945233
>1700096K18Rik	chr5:25530017-25531466	+	4.68	0.066	0.028	0.011	2.92033	4.48403	3.15143	3.4113	1.42215	0.935133	1.04523
>1700097N02Rik	chr17:30622440-30626905	-	1.64	0.857	0.4	0.125	0.492126	0.670804	1.76279	0.655428	2.03642	1.61634	1.664
>1700100L14Rik	chr13:70573240-70576104	+	0.72	0.934	0.859	0.565	0	0.0390132	0.0781718	0	0	0.151629	0
>1700101E01Rik	chr2:28955480-29055066	-	2.64	0.035	0.074	0.012	0.930301	1.51453	0.431485	0.670097	2.95388	3.83417	1.27455
>1700101I11Rik	chr6:129532183-129533284	-	3.12	0.103	0.062	0.04	0.198349	0.0946752	0.128811	0.214677	0.279704	0.249482	0.284395
>1700101O22Rik	chr12:7372038-7380330	-	0.48	0.857	0.914	0.167	0	0	0.220648	0	0	0	0
>1700102H20Rik	chr17:3557823-3559863	+	3.24	0.085	0.121	0.053	0.516709	0.974067	0.661881	0.836504	1.63868	2.15777	2.28716
>1700102P08Rik	chr9:108392833-108397767	+	2.2	0.28	0.465	0.208	1.29638	1.61286	7.44649	1.00996	21.6938	24.7324	31.4505
>1700104L18Rik	chr12:54233614-54242320	+	1.04	0.875	0.887	0.15	0	0	0	0.110418	0	0	0
>1700105P06Rik	chr19:7383002-7383557	+	4.48	0.048	0.063	0	0.210927	0.208655	0.10398	0.253371	0.478161	1.42085	1.56022
>1700106J16Rik	chr11:88294042-88295261	+	2.04	0.236	0.304	0.088	0.039315	0.161049	0.19679	0.15342	0.20776	0.114897	0.0345894
>1700108F19Rik	chr14:76677567-76687108	+	0.8	0.843	0.931	0.647	0.237951	0.501207	0.41015	0.372435	0.0633279	0.11699	0.304492
>1700108J01Rik	chr14:122229904-122233638	-	1.8	0.311	0.351	0.194	0	0.198496	1.18907	0	1.42909	0	0
>1700109G14Rik	chr14:61292982-61305334	-	0.92	0.955	0.896	0.7	0.0652725	0.127822	0.129604	0.245761	0.354421	0.383573	0.0590381
>1700109G15Rik	chr11:84716975-84720432	-	0.84	0.862	0.84	0.4	0	0.0932687	0.173321	0	0	0	0
>1700109H08Rik	chr5:3571715-3584341	+	0.8	0.905	0.864	0.429	0.900483	1.26328	0.444198	1.29882	0.493595	1.19518	1.93258
>1700109I08Rik	chr14:39655662-39685293	+	0.68	0.661	0.75	0.152	0	0	0	0	0	0	0
>1700109K24Rik	chr15:77084397-77096314	+	0.76	0.85	0.846	0.6	1.13071	1.01442	1.43638	2.18317	0.712569	1.57662	0.153906
>1700110C19Rik	chr17:10324601-10329312	+	0.8	0.75	0.631	0.45	0.599605	0.319755	0.44084	0.320442	0.32492	0.664471	0.525392
>1700110I01Rik	chr14:3262401-3305831	+	0.48	1	0.833	NA	0.785736	0.415765	0.899417	0.592213	0.591037	0.278722	0.234488
>1700110K17Rik	chr9:40333471-40343337	+	2.24	0.339	0.42	0.118	0	0	0	0.355553	0.333694	0.451853	0
>1700111N16Rik	chrX:69929259-70143588	-	0.48	0.933	0.966	0.5	0	0	0	0.0141032	0	0.329522	0.553989
>1700112E06Rik	chr14:22019711-23056088	+	2.4	0.098	0.21	0.043	0.619313	0.80524	0.387755	0.770964	0.0596444	0	0.242255
>1700112H15Rik	chr1:184527840-184557691	-	0.92	0.245	0.389	0	0.0692112	0.197255	0.465807	0.377069	0.292918	0.455597	0.359318
>1700112J05Rik	chr5:77006441-77018863	-	2.28	1	1	0.444	0	0.0333248	0.0649971	0.0429935	0.494113	0.86903	0.456819
>1700113A16Rik	chr3:88171559-88177785	-	3.32	0.155	0.151	0.025	7.59845	7.03517	9.3497	8.47392	9.78979	9.01032	11.0221
>1700113H08Rik	chr10:87058045-87230599	+	1.76	0.097	0.114	0.146	0.0711849	0.154931	0.247243	0.137754	0.148021	0.298179	0.0616582
>1700119H24Rik	chr16:34935854-34939329	-	1.4	0.903	0.792	0.85	0	0.0473743	0	0.172008	0	0	0
>1700120C14Rik	chr15:99251787-99262041	+	3.96	0.274	0.302	0.13	2.51896	1.98506	2.23836	1.60732	5.22251	2.64196	3.1732
>1700120E14Rik	chr18:74495677-74531124	-	1.08	0.921	0.915	0.286	0	0.0140571	0	0	0	0	0
>1700120G07Rik	chr7:135191764-135196002	-	1.12	0.905	0.872	0.559	0	0.0349872	0	0.0336705	0	0	0
>1700120K04Rik	chr7:127603902-127604445	-	1.6	0.605	0.901	0.191	0.217542	0.271401	0.214254	0.69629	0.867256	1.12799	0.607218
>1700121L16Rik	chrX:104816775-104842455	+	0.68	0.55	0.4	0	0	0	0	0	0	0	0
>1700121N20Rik	chr12:106442651-106447666	-	1.72	0.805	0.796	0.463	0.0967807	0.0734927	0.0477409	0.0281425	0	0.176154	0
>1700122O11Rik	chr17:48036744-48038293	-	1.52	0.427	0.395	0.194	0	0.0659885	0	0	0	0.0684738	0
>1700123I01Rik	chr19:6184409-6224219	+	2.16	0.137	0.256	0.047	0.488255	0.289985	0.637029	0.94844	13.531	14.025	24.2601
>1700123K08Rik	chr5:138561839-138564694	-	0.88	0.773	0.906	0.34	0.0477416	0	0.0471687	0	0	0	0
>1700123L14Rik	chr6:96164502-96166205	-	1.16	0.325	0.215	0	0.0543604	0.154793	1.66447	0.0247649	0.337757	0.0744025	0.0468664
>1700123M08Rik	chr4:11966573-11994295	+	6.32	0.003	0.021	0.023	1.34264	1.39336	1.47123	1.22819	1.85774	1.63828	1.64535
>1700123O12Rik	chr4:10508030-10797802	-	0.72	0.909	0.87	0.562	0	0	0	0	0	0	0
>1700123O20Rik	chr14:54686170-54690742	+	3.04	0.027	0.016	0.008	21.5987	23.012	23.3232	20.0661	20.5467	21.4691	18.8728
>1700123O21Rik	chr16:5975586-5998496	+	0.64	0.926	0.857	0.15	0	0	0	0	0	0	0
>1700124L16Rik	chr6:83761758-83762508	-	2.92	0.124	0.1	0.01	2.88179	1.93937	3.55735	2.01596	3.50699	2.42465	1.94649
>1700125G02Rik	chr4:124890887-124894782	-	4.28	0.071	0.14	0.036	0	0	0	0	0	0	0
>1700125G22Rik	chr3:27154025-27157019	+	3.36	0.044	0.023	0	0.0607779	0.202676	0.178344	0.158564	0.064001	0.228647	0.106782
>1700125H03Rik	chr8:68368458-68375710	+	0.92	0.828	0.879	0.389	0	0	0	0	0	0.138748	0
>1700125H20Rik	chr11:85171095-85181154	+	1.6	0.31	0.353	0.03	0.411646	0.328671	0.51168	0.225616	5.19145	6.64984	11.1789
>1700126H18Rik	chr5:66166606-66191335	-	1.24	0.465	0.357	0.2	0	0	0	0	0	0	0
>1700128A07Rik	chr14:106417186-106486520	-	0.52	0.882	0.975	0.091	0	0.0970992	0	0	0	0	0
>1700128F08Rik	chr9:8221888-8241987	+	0.92	0.078	0.069	0	0	0.0661959	0.0440845	0.0144322	0	0	0
>1700129C05Rik	chr14:59133039-59142893	-	0.6	0.923	0.847	0.308	0	0.0449565	0.276863	0	0.146388	0	0
>1810006J02Rik	chr1:98131466-98144655	+	0.72	0.756	0.824	0.214	0.246189	0.220699	0.330238	0.165714	0	0	0
>1810007C17Rik	chr12:49476992-49480862	-	0.68	0.703	0.649	0.1	0	0	0	0	0	0	0
>1810007D17Rik	chr19:58606328-58629753	+	1.68	0.529	0.587	0.071	0.214671	0.156295	0.283438	0.162163	0.234972	0	0.187795
>1810008I18Rik	chr7:65804051-65806223	+	1.36	0.736	0.659	0.231	0	0.0884651	0.309811	0.158169	0	0.148836	0
>1810009A15Rik	chr19:8888882-8890759	+	3.24	0.065	0.03	0.009	59.0371	62.0404	76.3597	48.4949	73.1817	53.8207	78.0055
>1810009J06Rik	chr6:40964771-40968427	+	0.6	0.842	0.909	0.167	0.0612273	0.0963312	0	0.0350075	0	0	0
>1810010D01Rik	chr7:145205817-145208119	-	0.56	0.951	0.925	0.381	0	0.294365	0.107737	0.174643	0	0	0.095996
>1810010H24Rik	chr11:107028222-107030442	+	6.32	0.006	0.006	0	2.22685	3.76186	4.56702	4.05896	1.50704	1.6131	2.83268
>1810011H11Rik	chr14:32785962-32817968	+	0.92	0.741	0.694	0.382	0.0320144	0.163603	0.0638338	0.242651	0	0.114456	0.0276749
>1810011O10Rik	chr8:24437615-24438946	-	1.64	0.259	0.348	0.075	5.87014	9.0706	9.70924	9.04924	0.52298	0.0989274	0.155785
>1810012K16Rik	chr8:22398720-22399591	+	4.12	0.04	0.009	0.018	0.218112	0.0530688	0.636159	0.447128	0.124116	0	0.20708
>1810013A23Rik	chr17:28271707-28273163	+	2.2	0.927	0.923	0.5	0	0	0	0	0	0	0
>1810013L24Rik	chr16:8830099-8858924	+	5.92	0.046	0.019	0	11.5264	10.0169	11.1762	10.3726	26.8269	27.7297	41.1625
>1810014B01Rik	chr10:86685526-86689954	+	3.24	0.05	0.038	0	4.81177	4.26006	5.23575	4.27721	1.96511	2.57685	3.31782
>1810018F18Rik	chr19:58698916-58701323	+	0.8	0.865	0.928	0.217	0.0326713	0	0.0324456	0.0106333	0	0	0
>1810019D21Rik	chr8:106135399-106138722	+	1.92	0.522	0.577	0.049	1.82036	1.34287	1.54915	1.59679	0.50465	0.418046	0.65448
>1810020O05Rik	chr6:87675592-87690847	-	0.68	0.95	0.914	0.464	1.1362	2.15437	0.659081	0.867464	0.649859	1.06975	1.02115
>1810021B22Rik	chr15:89071197-89075854	-	4.88	0.088	0.069	0.075	1.28568	1.02231	1.66629	0.768745	1.3092	1.01177	1.37392
>1810022K09Rik	chr3:14606288-14611256	-	2.72	0.054	0.038	0.024	208.609	303.776	356.557	241.053	220.527	150.755	160.604
>1810024B03Rik	chr2:127186354-127208280	-	3.04	0.144	0.105	0.044	0.0376438	0.137068	0.302963	0.169484	0.317367	0.529714	0.484195
>1810026B05Rik	chr7:73539797-73558395	-	5.4	0.072	0.082	0.02	5.59981	5.77978	7.70675	7.11531	2.6632	2.83074	4.18319
>1810026J23Rik	chr9:21592721-21595970	+	2.92	0.123	0.138	0.029	19.7596	18.5903	18.1756	17.5199	20.3283	17.2956	20.8083
>1810030O07Rik	chrX:12654883-12673546	-	2.08	0.081	0.096	0.057	16.8672	18.9626	20.9032	19.0337	6.66196	8.82125	8.21688
>1810032O08Rik	chr11:116671659-116675798	+	3.4	0.217	0.205	0.093	8.4121	10.0315	10.443	8.72832	21.2082	14.7423	16.0987
>1810034E14Rik	chr13:64248699-64268145	+	2.12	0.066	0.16	0.05	1.3229	1.36181	1.51045	2.20585	0.263585	0.230509	0.214634
>1810037I17Rik	chr3:122924396-122926194	+	3.48	0.075	0.032	0.029	80.1913	87.6581	91.5316	69.3915	63.9519	50.0969	68.4411
>1810041L15Rik	chr15:84379202-84447097	-	1.44	0.541	0.609	0.179	0.765561	0.871758	0.397214	0.615361	0.280672	0.260302	0.217887
>1810043G02Rik	chr10:77978649-77985438	+	3.56	0.099	0.106	0.027	8.491	10.3015	7.05223	8.29699	6.81275	3.56354	6.07905
>1810043H04Rik	chr11:120098933-120100424	+	4.08	0.112	0.097	0.037	13.9835	17.643	14.0443	18.4246	96.5556	54.272	61.9894
>1810044D09Rik	chr6:91440986-91441755	+	2.04	0.026	0.098	0.036	5.80122	5.36525	7.93818	5.37247	19.2009	13.5966	22.4321
>1810046K07Rik	chr9:51289685-51328917	-	0.6	0.865	0.78	0.286	0.108701	0.427416	0.179981	0.161879	0.113554	0.134981	0.03152
>1810053B23Rik	chr16:93343715-93358712	-	1.44	0.876	0.869	0.409	0.0911555	0.0174995	0.0419924	0.143637	0	0.035931	0
>1810055G02Rik	chr19:3708332-3717881	+	3.08	0.048	0.021	0.037	26.3021	36.398	16.8167	22.2134	23.2977	23.2576	26.1964
>1810058I24Rik	chr6:35252698-35262059	+	3.16	0.02	0.078	0.031	91.3692	103.617	102.207	84.5058	34.8644	28.9084	22.3463
>1810062G17Rik	chr3:36475936-36482299	+	3	0.061	0.023	0	2.18122	2.69791	2.87398	2.97812	0.0596444	0.260188	0
>1810062O18Rik	chr14:20546292-20570680	+	4.76	0.039	0.068	0.017	0.934213	1.23752	1.95288	1.0448	3.23276	1.60416	3.39302
>1810064F22Rik	chr9:22206785-22213860	-	0.92	0.919	0.855	0.438	0.934844	0.645261	0.904565	0.913646	0	0.0717197	0.016748
>1810065E05Rik	chr11:58421110-58426023	+	1.04	0.896	0.824	0.583	0	0.0266431	0	0.0318871	0	0.161643	0.0973244
>2010001E11Rik	chr10:39920381-39926923	-	2.44	0.015	0.015	0.133	0.70629	0.534183	0.495942	0.337123	0.385049	0.592183	0.365477
>2010002M12Rik	chr19:34617050-34640743	-	0.56	0.815	0.711	0.471	0.0779661	0.114649	0.0922082	0.0990799	0	0	0.0111187
>2010003K11Rik	chr19:4496787-4498583	-	1.2	0.88	0.844	0.317	1.6267	1.17801	1.16373	0.775231	0.393754	0.508697	0.177963
>2010005H15Rik	chr16:36221561-36257427	+	1.64	0.862	0.427	0.172	0.826643	3.03669	6.03323	2.4361	0.517809	1.93805	2.44553
>2010009K17Rik	chr2:158070363-158091797	-	0.68	0.932	0.842	0.5	0.212215	0.51602	0.399386	0.844585	0.114663	0	0.371313
>2010010A06Rik	chr18:75288659-75297317	-	0.84	0.827	0.881	0.704	0.791636	0.832249	0.580921	0.6674	0.6674	0.504547	0.537346
>2010012O05Rik	chr19:46689905-46703382	+	2.12	0.15	0.227	0.135	8.02737	8.33037	9.95815	7.6533	3.12334	2.73225	4.16665
>2010016I18Rik	chr3:106481985-106485913	-	1.16	0.851	0.823	0.146	0.0595582	0	0.0901	0.0742282	0.0935334	0.107279	0.0259815
>2010106C02Rik	chr17:86285166-86287178	-	1.2	0.914	0.927	0.444	0	0	0.166408	0	0	0	0
>2010106E10Rik	chrX:112495273-112558343	+	0.48	0.929	0.9	0.125	0.152266	0.093081	0	0.0664394	0	0	0.0333255
>2010107E04Rik	chr12:111961375-111966977	-	2.48	0.144	0.124	0	211.837	220.086	320.223	214.562	718.133	459.973	517.547
>2010107G12Rik	chr6:34945294-34977999	-	1	0.893	0.848	0.5	0.313365	0.350648	0.273633	0.29658	0.47466	0.359819	0.191419
>2010107G23Rik	chr10:62107655-62111013	-	3.04	0.078	0.088	0.034	1.96722	1.27383	1.3643	2.15035	6.62505	6.68708	4.08761
>2010109A12Rik	chr5:93206517-93213474	+	6	0.018	0.005	0	0.322105	0.383613	0.209588	0.413725	1.34484	1.67494	1.50209
>2010109I03Rik	chr15:74878335-74881704	-	0.68	0.929	0.682	0.545	0.169026	0.197731	0.0973635	0.291001	0	0.0231124	0
>2010111I01Rik	chr13:62964892-63302877	+	2.4	0.053	0.066	0	12.4287	12.8057	12.0924	10.4872	3.69362	3.19357	3.45918
>2010204K13Rik	chrX:7411816-7422988	-	1.96	0.619	0.367	0	9.74813	10.2714	11.7142	7.94684	0	0	0
>2010300C02Rik	chr1:37611675-37719811	-	5.2	0.044	0.056	0.008	1.68387	1.82065	1.157	2.75525	3.40898	3.95667	0.801763
>2010308F09Rik	chrX:13234640-13247733	-	0.48	1	1	NA	0.133549	0.0656108	0.385484	0.0445893	0	0	0
>2010310C07Rik	chr6:42370670-42380558	+	0.48	0.913	0.871	0.4	0	0	0	0	0	0	0
>2010315B03Rik	chr9:124291803-124312694	-	1.36	0	0.014	0	3.64736	4.38869	5.57244	4.91195	1.308	1.36214	1.23302
>2010320M18Rik	chr8:70776861-70777606	+	5.56	0.13	0.144	0.075	19.3109	20.0891	28.1831	17.8147	16.414	13.7277	11.9954
>2200002D01Rik	chr7:29247520-29248467	-	1.88	0.174	0.194	0.034	1.82041	1.71956	3.84394	2.56357	0.831742	2.21637	0.794415
>2200002J24Rik	chr7:30698925-30700534	+	1.8	0.276	0.243	0.043	8.98478	5.79587	9.73897	6.06373	0.414197	0.0955192	0.248609
>2210010C04Rik	chr6:41030267-41035509	-	0.2	1	1	0.2	0.105303	0.0745063	0.254536	0.0909405	0.0435228	0.0374883	0
>2210011C24Rik	chr8:84010227-84011720	-	6.16	0.014	0.014	0	0.33922	0.540101	1.94131	0.768495	1.43783	0.799619	0.393346
>2210013O21Rik	chrX:153723553-153741296	+	1.76	0.203	0.089	0	38.2265	45.7927	49.5754	32.9039	4.26191	4.98551	4.24673
>2210015D19Rik	chr11:5762149-5784710	+	3.28	0.065	0.047	0.063	4.20224	4.91953	3.87805	3.8016	6.31527	5.26056	7.18893
>2210016F16Rik	chr13:58380045-58385225	-	3.76	0.03	0.079	0.042	7.62198	7.82671	9.39811	7.91661	21.9655	13.8591	15.0638
>2210016L21Rik	chr5:114942201-114948540	+	2.4	0.168	0.376	0.011	26.9674	28.4662	24.0875	25.1938	19.3382	14.8843	11.276
>2210018M11Rik	chr7:98590605-98656569	-	4	0.073	0.062	0.045	17.9474	18.0204	14.0479	16.2325	25.0677	31.2189	33.493
>2210019I11Rik	chr5:147228597-147271521	-	2.24	0.195	0.306	0	0	0	0.0655736	0.0191184	0.0340953	0.117319	0
>2210039B01Rik	chr12:73548482-73551986	+	1.88	0.187	0.366	0	6.86854	7.91884	6.63285	8.75881	0	0	0
>2210404O09Rik	chr17:21879569-21909926	-	1.36	0.112	0.118	0	3.15857	4.45757	5.41367	4.43059	3.0938	4.3485	4.09339
>2210407C18Rik	chr11:58608205-58613492	-	0.28	0.885	0.917	0.571	0	0.125736	0	0	0	0	0
>2210408F21Rik	chr6:31220350-31337394	+	3.16	0.079	0.043	0.011	0.783569	0.673372	0.349694	1.11961	1.94976	0.804451	1.65444
>2210408I21Rik	chr13:77135535-77613679	+	3.68	0.007	0.007	0.011	2.9191	3.73586	4.33923	3.55571	3.01237	2.57604	3.35864
>2210409D07Rik	chr18:57632078-57638585	-	0.64	0.96	0.875	0.536	0.139834	0.0688656	0.13636	0.0467342	0	0	0
>2210409E12Rik	chr11:88972637-88973014	+	0.72	0.765	0.881	0.667	0	0.289478	0	0.166539	0.965449	0.832023	1.18272
>2210414B05Rik	chr4:3656505-3663108	+	0.68	0.864	0.935	0.75	0	0	0	0	0	0	0
>2210416O15Rik	chr11:88098057-88100107	+	1.24	0.195	0.288	0.085	0.317804	0.0822339	0.15585	0.227324	0.366315	0.24021	0.212934
>2210417A02Rik	chr5:148741839-148743139	+	2.04	0.475	0.383	0.085	0.762789	1.07111	0.419096	0.573283	0.121584	0.224012	0
>2210420H20Rik	chr18:82754504-82759039	-	2.16	0.212	0.201	0.037	0	0	0	0	0.0992706	0.091695	0
>2300002M23Rik	chr17:35567484-35568945	+	1.28	0.55	0.393	0.207	0	0.0230612	0.114806	0.0696996	0.0404212	0	0
>2300003K06Rik	chr11:99837147-99838066	-	0.88	0.885	0.889	0.062	0	0	0	0	0	0.358759	0.712853
>2300005B03Rik	chr15:74742838-74746687	-	1.4	0.978	0.882	0.419	0	0	0	0	1.45181	0.892948	0.521756
>2300009A05Rik	chr9:63394446-63399244	-	3.28	0.045	0.054	0.024	16.1146	16.7561	16.2387	15.5807	15.6902	12.5489	17.7809
>2310001H17Rik	chr6:129232622-129238482	-	1.36	0.366	0.233	0.056	0.391734	0.173341	0.512646	0.396237	0	0	0
>2310001K24Rik	chr2:163472544-163473003	+	3.24	0.136	0.154	0.055	0	0	0	0.0465744	0.164699	0.303449	0
>2310002D06Rik	chr12:80507205-80517954	+	1.2	0.864	0.883	0.452	0.119722	0.192108	0.117499	0.0398884	0	0.254797	0.331581
>2310002F09Rik	chr7:43745465-43755936	-	0.24	0.889	0.833	0.333	0.0348257	0.0632785	0.0175719	0.136117	0	0	0
>2310002L09Rik	chr4:73939370-73950846	-	0.88	0.533	0.719	0.1	0.105381	0.0389121	0.0473895	0.00772067	0	0	0
>2310003H01Rik	chr11:120369561-120378746	-	3.96	0.054	0.067	0.035	5.92627	6.62179	5.17976	6.91554	11.915	10.4525	9.50917
>2310005A03Rik	chr2:155097790-155100079	-	1.24	0.894	0.864	0.5	0	0	0	0.0198566	0	0	0
>2310005E17Rik	chr13:98424109-98435065	-	0.96	0.854	0.92	0.25	0.0411462	0.0244826	0.0405352	0	0	0	0
>2310007B03Rik	chr1:93151354-93160948	-	1.6	0.926	0.918	0.486	0.0195501	0.105557	0.0984988	0.086064	0	0	0.0483695
>2310007L24Rik	chr11:106374825-106377114	+	1.92	0.613	0.736	0.217	0	0.0323912	0	0.0437534	0.0720487	0	0.172749
>2310008N11Rik	chr8:26814596-26824423	-	1.04	0.906	0.916	0.367	0.210877	0.10012	0.399541	0.179258	0	0	0
>2310009A05Rik	chr9:73039717-73042775	+	3.12	0.205	0.202	0.038	25.3303	27.2106	36.0913	26.0932	8.60109	10.0501	13.8613
>2310009B15Rik	chr1:138851978-138856854	-	3.32	0.159	0.158	0.016	23.6305	24.1072	19.5218	20.3097	12.0216	6.02264	7.59168
>2310010J17Rik	chr7:90124835-90129936	-	5.68	0.004	0.006	0	2.94113	3.04412	5.22324	4.05252	22.2054	11.1511	35.3892
>2310011J03Rik	chr10:80318254-80320548	-	3.4	0.131	0.261	0.043	15.8144	16.5886	12.7409	14.1876	11.8219	9.06017	6.66112
>2310014L17Rik	chr7:12927415-12931072	+	1.64	0.62	0.708	0.269	0.527511	0.350345	0.219528	0.3254	0.333598	0.323178	0.585745
>2310015A10Rik	chr12:80120545-80132844	-	3.64	0.188	0.245	0.106	6.69616	6.09335	6.22051	7.96303	1.52749	1.57253	1.68486
>2310015B20Rik	chr10:70204666-70219711	+	1.08	0.986	0.867	0.267	0.756305	0	1.41463	0.449615	1.75416	0	0.842305
>2310015D24Rik	chr16:13514130-13520419	-	1.56	0.93	0.912	0.558	0	0.0179959	0	0.00892367	0	0.0267854	0.0129537
>2310016D03Rik	chr12:30410558-30467358	-	1.52	0.308	0.348	0.196	0	0	0.030141	0	0	0	0
>2310020H05Rik	chr13:99076527-99087921	-	1.04	0.935	0.881	0.263	0	0.0358373	0.0733098	0	0	0	0
>2310022A10Rik	chr7:27553289-27582098	+	2.92	0.148	0.157	0.013	7.82804	7.36946	5.7782	7.39264	6.81095	7.02052	6.01034
>2310022B05Rik	chr8:124635755-124663369	-	4.48	0.036	0.072	0.027	25.7643	27.9263	23.3915	31.0893	4.97449	4.48765	3.61748
>2310030A07Rik	chr1:150320680-150346771	-	0.28	0.909	0.947	0.636	0	0.0447547	0	0.107531	0.207375	0.452357	0.0862672
>2310030G06Rik	chr9:50739690-50746521	-	1.88	0.183	0.202	0.027	5.03463	4.76929	5.72208	4.87565	0.974079	1.49585	1.22752
>2310033P09Rik	chr11:59208360-59210734	+	3.72	0.177	0.16	0.075	19.9762	21.1308	18.3331	16.3646	20.2827	20.5315	18.8546
>2310034C09Rik	chr16:88758846-88759789	+	1.08	0.5	0.456	0.037	0	0	0	0	0	0	0
>2310034G01Rik	chr19:46348200-46348988	-	4.48	0.055	0.063	0.007	1.00173	1.12898	1.11831	1.10412	0.79254	0.780247	0.540416
>2310034O05Rik	chr5:100210691-100218049	+	1.16	0.824	0.906	0.2	0.0893041	0.113174	0.131532	0.0289564	0.0465967	0	0
>2310035C23Rik	chr1:105663860-105755131	+	3.52	0.004	0.01	0	9.40288	8.12613	10.5822	9.80571	31.0147	42.1675	56.4401
>2310036O22Rik	chr8:85026832-85030286	+	5.04	0.012	0.007	0.006	120.458	105.64	97.9213	104.047	125.872	98.5969	113.008
>2310039H08Rik	chr17:46772634-46773407	+	3.36	0.099	0.138	0.044	30.1798	31.455	26.9147	26.3666	12.5751	10.3298	7.74233
>2310039L15Rik	chr10:95336275-95363216	+	0.68	0.97	0.75	0.417	2.55662	4.15951	2.80487	5.7362	0.192024	0.165429	0.3105
>2310040G24Rik	chr6:86483375-86488227	-	0.96	0.341	0.263	0.094	2.0721	1.67067	1.87855	2.01373	0.306759	0.554546	0.101154
>2310043L19Rik	chr1:177641541-177642943	-	1.16	0.78	0.855	0.176	0	0.0951069	0.229971	0.0707413	0	0	3.24244
>2310043O21Rik	chr15:38549343-38594934	-	0.96	0.603	0.682	0.095	0	0	0	0	0	0	0
>2310045N01Rik	chr8:70139712-70147260	+	2.96	0.093	0.106	0	22.1427	35.2945	29.084	33.0091	13.0562	13.2174	11.2147
>2310047M10Rik	chr11:69059774-69061576	+	5.04	0.03	0.015	0	6.05607	7.19826	5.96025	7.36247	8.49922	4.97142	7.28078
>2310050C09Rik	chr3:92868358-92870205	-	0.6	0.931	0.935	0.2	0	0	0.323007	0	0	0	0
>2310057J18Rik	chr10:28972287-28986306	-	0.4	1	0.8	0.5	0	0	0	0	0	0	0
>2310057M21Rik	chr7:131342717-131362698	-	4.72	0.058	0.099	0.022	8.40796	6.30805	7.72782	7.01256	17.0414	16.6878	17.0524
>2310057N15Rik	chr16:88773180-88774206	-	0.6	0.455	0.479	0	0	0	0	0	0	0.0472737	0
>2310061I04Rik	chr17:35892676-35897378	-	4.36	0.059	0.086	0.069	24.673	19.898	18.6193	18.219	69.828	58.1697	94.3761
>2310061J03Rik	chr16:55973267-55974617	-	3.76	0.051	0.032	0.043	1.65102	2.12259	2.38802	1.97448	2.09618	1.26677	2.12845
>2310061N02Rik	chr16:88707170-88707962	-	1.04	0.756	0.622	0.19	0	0	0	0	0	0	0
>2310065F04Rik	chr11:67112460-67120080	-	0.8	0.836	0.838	0.269	0	0	0	0	0	0	0
>2310067B10Rik	chr11:115765432-115799033	+	2.48	0.082	0.109	0.032	14.8644	14.1579	9.90156	14.6633	20.4204	19.8985	18.0175
>2310068J16Rik	chr15:99972166-99973287	-	4.56	0.015	0.004	0	1.57057	0.953349	1.12884	0.849259	2.38967	2.86595	2.80382
>2310069B03Rik	chr6:82877865-82881853	-	1.68	0.441	0.288	0.132	0.0998119	0.167759	0.402105	0.172155	0.0519032	0.0239071	0
>2310069G16Rik	chr15:44787762-44805829	+	2.64	0.043	0.094	0.053	0.241385	0.150092	0.118072	0.104047	0	0	0.0533099
>2310079G19Rik	chr16:88626787-88627666	-	0.8	0.2	0.275	0.023	0	0.070475	0	0	0	0.107476	0
>2310081J21Rik	chr13:50261814-50262869	+	0.72	0.556	0.522	0.625	0.229253	1.41134	0.320944	0.447117	2.49198	3.21306	1.44157
>2410002F23Rik	chr7:44246721-44252319	+	3.48	0.075	0.065	0.039	98.5258	84.6452	80.2757	75.9232	68.3947	60.9496	57.6725
>2410003L11Rik	chr11:97598510-97622893	+	1.04	0.329	0.436	0.056	0.287388	0.0450366	0.182495	0.155863	0.824074	0.545201	0.085846
>2410004B18Rik	chr3:145938031-145944275	+	4.52	0.074	0.061	0.011	17.6264	16.0461	19.7965	16.6057	36.5483	35.1768	33.1254
>2410004I01Rik	chr11:102958299-102964154	-	2.28	0.3	0.506	0.012	0.422642	1.21512	0.680144	0.603506	0.112314	0	0.368749
>2410004N09Rik	chr18:33794891-33795989	+	2.92	0.025	0.033	0	37.8687	55.5565	57.2865	49.5772	36.4477	18.7127	23.5784
>2410004P03Rik	chr12:17004957-17011727	-	1.52	0.168	0.311	0.021	0.716064	0.918835	0.641314	0.651085	0.793881	0.784326	0.132931
>2410006H16Rik	chr11:62602876-62604806	+	3.28	0.08	0.051	0.036	146.021	232.237	175.424	233.948	83.2148	65.1442	52.096
>2410007B07Rik	chr3:75647440-75655731	-	0.88	0.375	0.415	0.077	0.0478044	0.0289426	0.0956023	0.0998911	0.0508705	0	0
>2410012E07Rik	chr14:70852932-70873954	+	1.04	0.917	0.879	0.6	0.140289	0.111375	0.699325	0.840334	0.146128	0.062978	0.5374
>2410012M07Rik	chr9:98864766-98866580	+	2.76	0.171	0.167	0.027	0.353356	0.434802	0.229115	0.628575	9.1671	8.77669	5.94835
>2410015M20Rik	chr17:56607451-56609771	-	2.92	0.076	0.088	0	74.0123	81.1603	84.3462	69.8216	96.1701	69.6876	60.985
>2410016O06Rik	chr12:83950607-83952953	+	4.44	0.015	0.032	0.009	6.84667	5.2118	5.26225	6.04494	19.8677	19.4802	13.6057
>2410017I17Rik	chr17:36145017-36162374	+	2.32	0.013	0.01	0.014	0	0	0	0.0256642	0	0	0
>2410018L13Rik	chr12:22953996-23010243	-	4.36	0.052	0.066	0	6.4023	5.2508	5.37104	4.58917	10.2306	7.24424	5.41871
>2410021H03Rik	chr17:69275361-69277206	-	1.2	1	0.929	0.553	0.140292	0.139508	0.137141	0.242855	0.226171	0.408249	0.188508
>2410088K16Rik	chr1:88754889-88755733	+	1.04	0.828	0.847	0.679	0	0.129476	0.254893	0.271796	0	0	0.128515
>2410089E03Rik	chr15:8169105-8271158	+	3.6	0.094	0.057	0	7.60663	6.96077	6.3837	9.38303	19.4083	23.6044	28.154
>2410114N07Rik	chr4:34909788-34911481	-	0.76	0.862	0.886	0.312	0	0	0	0	0	0	0
>2410124H12Rik	chr16:92478741-92497365	+	2.08	0.324	0.454	0.14	0.234082	0.036718	0.0749942	0.0896603	0	0	0
>2410127L17Rik	chr19:18670779-18704792	+	5.16	0.069	0.072	0.029	28.7436	26.0739	31.0743	27.5624	26.4955	28.6281	73.4579
>2410131K14Rik	chr5:118245226-118263114	+	3.92	0.077	0.129	0.032	8.25266	7.31975	6.25014	6.47321	6.44722	6.58524	4.91598
>2410137M14Rik	chr17:36977700-36981237	-	1.56	0.204	0.185	0.159	0.236265	0.129014	0.4112	0.211626	0.254799	0	0
>2410141K09Rik	chr13:66418113-66441118	-	0.48	0.571	0.391	0.25	1.69912	6.11892	2.20455	2.74327	16.9834	18.6887	18.8233
>2500004C02Rik	chr2:153341156-153345810	-	6.72	0.008	0.028	0.025	6.77516	6.8687	9.50682	7.47702	5.25455	4.25032	8.84815
>2510002D24Rik	chr16:18836579-18840113	+	2.48	0.188	0.262	0.148	6.14137	6.92442	7.32722	8.01249	3.15817	2.78162	3.50129
>2510003E04Rik	chr10:62558469-62578457	-	3.84	0.044	0.179	0.009	17.6566	16.61	19.9236	16.547	31.3416	28.1849	32.0531
>2510009E07Rik	chr16:21649044-21694665	-	4.92	0.007	0.072	0	14.7034	15.6008	14.4981	14.8946	0.620709	0.5929	0.425624
>2510039O18Rik	chr4:147940894-147947314	+	4.12	0.084	0.128	0.062	16.2395	14.6325	12.3185	15.0531	41.256	30.0092	45.2916
>2610001J05Rik	chr6:13869073-13871483	-	1.6	0.041	0.109	0.02	15.1599	16.4535	21.126	16.7826	3.34941	2.63776	3.25764
>2610002J02Rik	chr4:155249965-155256687	+	3.48	0.147	0.239	0.2	19.4856	22.0735	14.8885	19.7021	8.31713	8.30965	7.56564
>2610002M06Rik	chrX:107782751-107816334	-	2.64	0.02	0.161	0.083	6.82968	6.77699	7.06192	6.74318	3.33865	3.84143	7.32733
>2610005L07Rik	chr8:20385781-20424814	-	3.04	0.189	0.108	0.06	25.6701	21.8821	16.0427	20.7018	14.1732	28.3963	26.2287
>2610008E11Rik	chr10:79064373-79097600	-	2.12	0.216	0.041	0.026	20.2593	21.6808	25.5078	18.0544	1.31998	1.39277	0.919427
>2610015P09Rik	chr16:43889901-43964314	+	2.08	0.056	0.066	0.011	4.08781	4.61936	4.80402	4.55412	12.956	13.7501	20.1633
>2610016A17Rik	chr19:25671133-25672239	-	5.52	0.005	0	0	0.1327	0.332563	0.256433	0.234071	1.08757	1.21449	0.632009
>2610020C07Rik	chr16:11203382-11225796	+	4	0.062	0.052	0.057	3.07143	2.32486	3.31337	2.88116	4.27776	3.56006	5.19077
>2610020H08Rik	chr7:119794129-119848938	+	3.68	0.099	0.266	0.041	12.6241	9.04026	12.9392	11.0861	91.9746	74.6781	176.734
>2610027K06Rik	chr11:85791659-85832388	-	7.44	0.009	0.013	0	1.23173	1.59722	1.14695	1.62709	1.49098	1.45861	1.48035
>2610028E06Rik	chr4:125887850-125922310	-	1.8	0.268	0.455	0.132	0.566133	0.784884	1.2482	1.11678	0	0	0
>2610028H24Rik	chr10:76449080-76461218	+	1.2	0.563	0.673	0.344	0.0523002	0.0254539	0	0.00852838	0.189359	0.168032	0.155064
>2610034B18Rik	chr7:79925358-79935264	-	2.32	0.067	0.068	0.022	15.3187	15.1751	14.8492	13.2007	0.340518	0.377349	0.281827
>2610034M16Rik	chr17:58878807-58991375	-	0.84	0.906	0.875	0.182	0.0518396	0.0582271	0.115979	0.0623922	0.0636804	0	0
>2610035D17Rik	chr11:113043905-113201838	-	2.64	0.085	0.046	0.025	7.32438	8.07347	9.58051	8.16766	3.71944	4.1905	3.20877
>2610035F20Rik	chr14:122470376-122475199	-	9.24	0	0.005	0	0.0420987	0.0962161	0.0840409	0.0247308	0	0.0768175	0.107052
>2610037D02Rik	chr15:96190473-96197974	-	1.36	0.65	0.532	0.5	0.179917	0.0978736	0.121634	0.0952489	0	0	0
>2610044O15Rik8	chr8:129216353-129234046	-	1.28	0.017	0.05	0	7.41894	8.28426	9.85128	7.79814	2.17203	2.48656	2.05301
>2610100L16Rik	chr3:17789920-17800071	+	1.28	0.261	0.306	0	0	0	0	0.01138	0.109151	0	0
>2610203C20Rik	chr9:41581338-41592487	+	1.96	0.115	0.336	0.04	20.8555	27.623	29.3276	30.4357	0.213067	0.284156	0.201983
>2610203C22Rik	chr1:9560832-9631092	-	0.56	0.742	0.859	0.429	0.658268	0.293338	0.308512	0.663454	0.0404293	0.037344	0.422509
>2610206C17Rik	chr7:84689639-84776549	+	4.72	0.089	0.057	0.091	0.26835	0.330106	0.296589	0.391284	0.306581	0.31716	0.430142
>2610301B20Rik	chr4:10874497-10899423	+	5.24	0.039	0.016	0	15.596	14.8583	19.8033	13.1152	16.9298	15.0042	24.5748
>2610305D13Rik	chr4:147611935-147642508	-	1.28	0.333	0.125	0	11.7205	15.7526	14.9427	14.9963	6.72614	8.90337	10.068
>2610306M01Rik	chr6:86848406-86849440	-	4.6	0.042	0.041	0.008	4.47939	4.25423	6.04658	4.577	3.60367	2.5537	4.53902
>2610307P16Rik	chr13:28460033-28885422	-	2.4	0.013	0.039	0	2.09525	2.19242	2.32581	2.93021	0.895802	1.14675	0.790226
>2610316D01Rik	chr3:45280438-45378260	-	4.84	0.006	0.01	0	0.82878	0.640991	1.09091	0.901646	0.175884	0.0541057	0.76452
>2610318N02Rik	chr16:17113397-17125106	-	1.76	0.096	0.114	0.058	1.40131	2.40552	2.15442	2.26086	14.3653	7.7702	8.19854
>2610507B11Rik	chr11:78261753-78290625	+	4.84	0.063	0.082	0.029	43.7202	40.5228	35.2484	43.2158	79.1438	96.5479	84.0043
>2610507I01Rik	chr11:59197792-59202431	-	3.24	0.098	0.053	0.016	20.0347	4.09421	22.4009	2.14688	4.2954	1.53891	4.69659
>2610524H06Rik	chr5:114821936-114823468	-	3.12	0.119	0.114	0.015	42.5862	43.2759	46.0801	40.387	1.87572	1.02085	1.39257
>2610528A11Rik	chr14:37102139-37110101	-	1.04	0.717	0.85	0.277	0	0.0855279	0.277861	0.104688	0.152483	0.272016	0.063517
>2610528J11Rik	chr4:118527274-118530217	+	1.56	0.81	0.806	0.133	0.0563136	0.105137	0.109965	0.0686905	0.0591512	0	0
>2700029M09Rik	chr8:60890450-60907572	+	3.24	0.033	0.065	0.021	43.101	41.756	51.3045	34.2477	52.1397	39.4356	57.6867
>2700038G22Rik	chr5:23850596-23855033	+	3.84	0.19	0.135	0.015	8.41561	8.5776	7.80631	7.12279	5.31323	6.95319	9.54395
>2700046A07Rik	chr18:62751673-62756347	-	1.48	0.848	0.922	0.394	0.380852	0.45672	0.725192	0.484422	0.152835	0.115661	0
>2700046G09Rik	chr19:32389215-32391184	+	8.68	0.002	0.01	0.006	3.89078	3.10149	3.91261	3.29831	2.58316	1.81727	1.84457
>2700049A03Rik	chr12:71136847-71243303	+	3.4	0.031	0.04	0.014	8.08423	7.4194	8.08199	6.93203	8.88173	12.4121	15.2801
>2700054A10Rik	chr17:13487020-13554094	-	1.04	0.63	0.441	0.2	0.997166	1.19103	0.783563	1.40432	0.414779	0.38892	0.28243
>2700060E02Rik	chr14:19811401-19823823	-	4.32	0.073	0.094	0.011	121.989	144.016	174.395	131.307	164.228	124.831	156.45
>2700062C07Rik	chr18:24470870-24477767	+	2.32	0.125	0.148	0	28.4739	28.2505	28.4645	24.8024	24.9377	24.3114	32.3253
>2700069I18Rik	chr3:5177823-5220823	-	1.24	0.051	0.14	0.077	0.0669525	0.113886	0.066011	0.139627	0	0	0
>2700070H01Rik	chr14:63055072-63058149	+	1.08	0.717	0.906	0.4	1.05439	0.849491	0.900967	1.01414	0	0	0
>2700081O15Rik	chr19:7417624-7425904	+	7.56	0.022	0.018	0	27.6252	23.9934	24.78	27.1004	8.8093	8.08949	8.7716
>2700089E24Rik	chr6:133105238-133110899	+	2.68	0.044	0.093	0.038	31.6563	36.7658	34.9494	27.8509	6.78984	6.14169	7.96214
>2700089I24Rik	chr19:59493135-59559391	+	0.56	0.853	0.926	0.643	0	0.0254091	0.0755568	0.0748209	0.051892	0.113481	0.0216446
>2700094K13Rik	chr2:84669220-84670708	-	2.92	0.119	0.03	0	91.2892	83.6643	90.7581	75.7404	167.655	142.166	123.165
>2700097O09Rik	chr12:55045660-55080110	-	3.76	0.033	0.066	0.029	7.14163	6.89768	8.6023	6.60217	18.6455	18.1153	20.383
>2700099C18Rik	chr17:94750099-94775129	+	3.76	0.081	0.055	0	16.9163	16.3526	21.1155	14.3671	32.3494	36.2682	47.3945
>2810001G20Rik	chr11:64079483-64083259	+	2.76	0.195	0.149	0.133	17.3237	15.5081	21.7841	13.7382	9.72938	8.44025	9.89156
>2810002D19Rik	chr2:94406706-94411680	+	4.68	0.016	0.067	0.028	4.87774	4.95514	6.24322	4.8321	3.1001	2.29678	2.452
>2810004N23Rik	chr8:124839354-124863029	-	4	0.024	0.029	0	31.4547	30.9208	30.6009	28.3989	58.7247	50.2479	50.3783
>2810006K23Rik	chr5:124328088-124341852	+	4.2	0.025	0.032	0	11.2879	13.1161	14.334	12.2876	5.09732	8.22429	9.0044
>2810007J24Rik	chr7:14410685-14446587	-	0.32	0.6	0.429	0	0	0.0128471	0	0	0	0.0205401	0
>2810008D09Rik	chr11:117076782-117078955	+	3.92	0.078	0.144	0.121	33.7483	26.7907	35.704	27.07	16.9823	12.9699	15.007
>2810013P06Rik	chr8:123042574-123044602	+	9.68	0.002	0.01	0.011	6.92547	7.05519	8.71595	7.84383	5.82668	5.65877	6.20383
>2810021J22Rik	chr11:58867239-58884338	+	2.12	0.162	0.11	0.013	4.64168	4.7479	4.56912	4.86309	5.47121	6.60969	5.14735
>2810025M15Rik	chr1:157412351-157420236	+	6	0.018	0.02	0	22.4388	19.7475	27.8826	17.6681	22.7758	20.1766	22.7625
>2810029C07Rik	chr12:111572316-111574402	-	5.76	0.004	0.011	0.006	0.930918	1.23846	1.31231	1.05942	3.80946	3.05925	4.18937
>2810032G03Rik	chr12:5376501-5416132	+	6.52	0.006	0.012	0	0.954197	1.2093	0.912542	1.12945	0.399528	0.691031	0.891539
>2810047C21Rik1	chr7:8086046-8093037	-	1.36	0.042	0.1	0	1.63174	2.62591	3.53788	1.56531	1.1115	1.53625	0.814925
>2810049E08Rik	chr13:83891207-83928710	+	0.48	0.857	0.933	0.833	0	0.053427	0	0.0259529	0	0	0
>2810403A07Rik	chr3:88685793-88712933	+	3.72	0.07	0.046	0	56.2434	41.8082	51.7379	44.3459	30.8039	33.4517	40.9602
>2810403D21Rik	chrX:108834477-108886896	+	3.52	0	0.013	0	0.886967	1.34931	1.81895	1.74724	0.368051	1.03513	0.569554
>2810404M03Rik	chr8:41827266-42046202	+	1.28	0.46	0.669	0.048	0	0	0	0.0252506	0	0	0
>2810405F15Rik	chr2:116074547-116076096	-	1.84	0.056	0.098	0	0	0.203704	0.211062	0.304245	0.0313862	0	0
>2810408A11Rik	chr11:69897357-69900986	-	6	0.012	0.01	0.006	5.43924	4.59892	4.62969	5.05464	5.73668	5.76024	6.39476
>2810408I11Rik	chr1:64679868-64690659	-	6.56	0.015	0.013	0.017	6.37475	7.10766	8.27837	5.12627	17.6954	18.6465	30.0112
>2810408M09Rik	chr2:165490111-165493314	-	4.16	0.075	0.093	0.035	9.38757	8.3815	7.77733	9.2462	9.3278	6.84312	8.25035
>2810410L24Rik	chr11:120186649-120189856	-	3.8	0.013	0.063	0	4.7525	3.39285	4.8302	3.90663	2.69344	1.91715	1.19319
>2810417H13Rik	chr9:65890322-65903551	+	1.52	0.108	0.089	0.057	44.7627	39.2949	43.3881	29.0831	5.1002	3.73055	5.09274
>2810428I15Rik	chr8:70504295-70506739	-	2.76	0.255	0.185	0.028	41.6466	41.8136	36.9217	36.3936	74.746	51.3755	46.9016
>2810429I04Rik	chr13:3478302-3492398	+	2.36	0.077	0.178	0.045	4.21238	4.21345	3.0778	2.82358	1.32437	1.76448	0.978365
>2810433D01Rik	chr11:102619506-102624416	-	1.6	0.646	0.695	0.211	0.677457	0.992147	1.21206	1.4364	0.0372496	0	0.0310743
>2810442N19Rik	chr1:162004968-162016485	+	1.88	0.74	0.916	0.02	0.330318	0.301414	0.547563	0.645933	0.058821	0.155808	0
>2810454H06Rik	chr6:134897960-134900785	+	3.32	0.074	0.047	0.023	1.10981	0.922718	1.36094	0.952836	0.434736	0.535535	0.617506
>2810459M11Rik	chr1:86045862-86055456	+	3.76	0.084	0.063	0.078	0.105098	0.112858	0.0532461	0.113441	0.391667	0.476444	0.405434
>2810468N07Rik	chr17:25570810-25575043	+	4.88	0.124	0.162	0.019	17.4607	13.4721	14.8942	11.6106	1.32462	1.11407	0.809912
>2810471M01Rik	chr11:28681563-28693276	+	0.36	0.667	1	0	0.174067	0.0621008	0.174995	0.275167	0.0605309	0.0800578	0.0726635
>2810474O19Rik	chr6:149309413-149335663	+	3.08	0.076	0.164	0.009	15.7435	17.3401	16.4516	16.8255	7.78612	13.0543	13.3084
>2900005J15Rik	chr5:25100974-25103007	+	5.96	0.013	0.013	0	0.868516	1.05012	0.741149	1.1498	1.33707	1.10908	1.37048
>2900008C10Rik	chrX:12134453-12160346	-	3.36	0.047	0.142	0	0.802629	0.859979	0.593708	1.05859	0.0365161	0.163728	0
>2900009J06Rik	chr1:127753616-127774054	-	4.76	0.003	0.006	0.033	3.83843	5.423	4.75012	4.60483	6.7774	4.10822	8.19046
>2900011O08Rik	chr16:13986636-14101494	+	1.44	0.279	0.394	0	1.65245	1.91674	2.30279	2.24141	0.215611	0.196567	0.0816779
>2900026A02Rik	chr5:113086322-113163313	-	2.48	0.064	0.147	0	4.00671	4.8322	2.51181	8.04413	2.84519	5.17903	1.70695
>2900041M22Rik	chr11:117611246-117613417	+	1.4	0.449	0.415	0.135	0.459114	0.497052	0.10641	0.942905	1.774	0.884723	0.423951
>2900052N01Rik	chr9:46913602-46927366	+	0.6	0.828	0.865	0.5	0	0.0326055	0.0696743	0.0671886	0	0	0
>2900055J20Rik	chr18:40256961-40257687	+	2.16	0.099	0.122	0	0.296544	0.896777	0.436822	0.498212	0	0	0
>2900057B20Rik	chr18:76091556-76098471	-	1.28	0.966	0.934	0.704	0	0.0238153	0.0488504	0.243256	0	0	0
>2900060B14Rik	chr1:118458668-118459265	-	2.96	0.155	0.162	0.169	0	0.139738	0.279805	0.167691	0.748294	0.0986659	0.356437
>2900076A07Rik	chr7:81523549-81531498	+	2.32	0.088	0.134	0.105	2.06541	2.00861	5.25419	2.57181	1.22977	1.09577	2.22187
>2900079G21Rik	chr9:112256573-112348925	+	0.6	0.929	0.898	0.5	0	0	0	0	0	0	0
>2900092C05Rik	chr7:12512550-12556321	+	0.48	0.824	0.848	0.25	0	0	0	0	0.0651618	0	0.054214
>2900092D14Rik	chr1:42700335-42703176	+	4.4	0.017	0.024	0	0.0311141	0.0552774	0.0787016	0.0726487	0.0479683	0.101337	0.0901382
>2900097C17Rik	chr2:156388062-156392979	-	3.12	0.24	0.522	0.154	56.2576	63.675	49.8408	69.2623	36.6274	33.3742	35.3498
>3000002C10Rik	chr9:109830153-109831431	-	2.44	0.208	0.284	0.134	9.96134	8.8742	9.3163	7.66312	21.1532	17.3483	16.46
>3010001F23Rik	chrX:152368571-152416702	+	1.2	0.36	0.4	0.192	1.8072	1.4154	2.14793	2.12298	0	0.107159	0.0518178
>3010026O09Rik	chr11:50174850-50200115	+	2.24	0.109	0.072	0.023	14.3451	16.6262	17.4222	13.8494	26.4259	23.8944	22.8447
>3010033K07Rik	chr8:108553251-108584677	-	1.28	0.829	0.885	0.415	0.283657	0.302848	0.338512	0.369119	0.427447	0	0.146523
>3100003L05Rik	chr7:124625669-124708935	-	1.16	0.838	0.886	0.406	0	0.082251	0.164157	0	0	0	0
>3110001I22Rik	chr16:13672019-13678385	+	3.32	0.047	0.048	0.01	2.56627	2.8078	3.26838	3.00741	7.47515	7.54713	8.07411
>3110002H16Rik	chr18:12168729-12189969	+	3.68	0.039	0.163	0	16.7454	15.5541	15.0279	13.2623	35.8626	36.909	34.388
>3110007F17Rik	chrX:123103558-123143293	+	2.92	0.039	0.039	0	5.42542	5.00678	6.72077	6.54054	0.411174	0.629542	1.01166
>3110009E18Rik	chr1:120121186-120188189	+	3.48	0.235	0.246	0.022	9.46285	8.35093	13.0732	6.45598	21.715	14.8757	18.9501
>3110009F21Rik	chr12:110151653-110158073	-	1.24	0.947	0.828	0.462	0	0	0	0.00936111	0	0	0
>3110015C05Rik	chr13:111211468-111229431	-	0.76	0.804	0.918	0.4	0	0.025491	0.0536646	0.0313604	0.0573018	0	0
>3110021A11Rik	chr6:119848192-119849016	+	5.28	0.087	0.047	0.048	1.14596	0.728992	0.498628	0.84656	0.610839	0.96903	1.04807
>3110021N24Rik	chr4:108719648-108781904	+	0.8	0.886	0.933	0.552	3.46541	2.41773	2.49286	3.90156	6.13411	8.30525	6.04193
>3110035E14Rik	chr1:9601266-9627142	+	1.12	0.296	0.227	0.086	10.5667	7.50898	9.35797	9.89279	1.04644	0.968195	0.399835
>3110039I08Rik	chr9:41376560-41432079	+	1.92	0.277	0.264	0.074	0	0.0351881	0	0.0485084	0	0	0
>3110039M20Rik	chr12:49389651-49407346	+	0.56	0.294	0.161	0	0.0600029	0	0.0600361	0.0351071	0	0.059752	0
>3110040N11Rik	chr7:81782186-81789453	-	2.24	0.143	0.137	0.019	8.64232	10.4631	9.21147	9.87547	8.83292	9.81669	7.82953
>3110043O21Rik	chr4:35191281-35225880	-	4.12	0.031	0.047	0.008	15.7526	12.0996	17.455	10.8908	18.6688	22.4908	24.5226
>3110045C21Rik	chr1:169969408-169972396	+	3.04	0.132	0.118	0.037	0.473576	0.966103	1.49605	0.672872	2.89786	3.58852	2.64586
>3110052M02Rik	chr17:21650610-21664966	+	1.12	0.255	0.429	0.053	2.05722	2.24505	2.89419	2.1129	0.638226	0.896504	0.655071
>3110056K07Rik	chr12:70991614-71015823	-	7.56	0.003	0.009	0	6.92943	6.72417	7.81022	8.15689	3.57645	3.40028	4.54546
>3110057O12Rik	chr3:40894276-40936307	+	3.08	0.016	0.037	0	2.02049	2.47331	2.16806	2.39899	4.86823	8.57135	18.2048
>3110062M04Rik	chr6:34871770-34878065	-	3.4	0.213	0.197	0.099	2.3353	2.16594	2.17588	2.21328	2.23496	1.86483	1.86185
>3110070M22Rik	chr13:119487256-119488384	-	6.04	0.335	0.579	0.082	0.782682	0.563601	1.07936	0.43237	0.59299	0.451571	1.02781
>3110079O15Rik	chr1:87470263-87475459	+	1.24	0.862	0.966	0.133	0.137979	0	0	0.197383	0	0	0
>3110082I17Rik	chr5:139359738-139460534	-	2.16	0.012	0.045	0.029	12.8296	11.7181	9.21871	12.1357	15.4955	14.9328	12.1542
>3110082J24Rik	chr5:30103583-30106086	-	2.28	0.211	0.228	0.034	0	0.141257	0	0.103035	0.149512	0.128798	0
>3110099E03Rik	chr2:115493512-115512201	-	1.36	0.619	0.773	0.182	0.0168008	0.00787062	0.0169405	0.00549544	0.051931	0.0318933	0.0559065
>3200001D21Rik	chr12:88365313-88377323	-	0.96	0.969	0.923	0.286	0.0981929	0.0383709	0.0397615	0.106741	0.365051	0.3993	0.0338018
>3300002I08Rik	chr2:150310936-150362765	-	1	0.028	0.167	0	3.21647	1.83258	1.85293	2.90331	0.946685	0.938019	0.394554
>3300005D01Rik	chr17:5798656-5803240	+	1.32	0.867	0.846	0.542	0.204988	0.225336	0.30405	0.163839	0	0	0
>3425401B19Rik	chr14:32659118-32685272	-	2	0.569	0.582	0.169	0.0231799	0.0390616	0.0235398	0.0606774	0.0552082	0.0281745	0.0255401
>3632451O06Rik	chr14:49682018-49783367	-	1.6	0.126	0.26	0.024	4.2686	6.44322	4.54605	4.96372	0.911664	0.759786	1.14641
>3632454L22Rik	chrX:135022421-135060336	-	0.64	0.87	0.971	0.333	1.089	0.643476	0.523829	0.544116	0.204885	0.295193	0.123702
>3830403N18Rik	chrX:56136571-56153496	+	0.84	0.429	0.118	0	4.5941	4.14962	6.63066	5.30679	20.3415	18.5728	48.4023
>3830406C13Rik	chr14:12284202-12303231	+	2	0.045	0.034	0.025	16.2242	16.1493	21.0473	14.6429	9.47077	10.388	29.8173
>3830408C21Rik	chr13:107022569-107033518	+	7.64	0.011	0.01	0.005	2.95601	2.52724	3.24186	3.66374	1.34441	1.80217	2.05291
>3830417A13Rik	chrX:64173547-64178778	+	0.68	0.115	0.125	0.067	0.560718	0.756483	0.732538	0.654223	2.33452	1.77121	4.63531
>3930402G23Rik	chr8:10924426-10928457	-	1.76	0.864	0.858	0.452	0.0465054	0.0978955	0.0471859	0.327817	0	0.0972056	0.0899337
>4430402I18Rik	chr19:28923063-28964154	-	4.2	0.061	0.064	0	0.648677	0.556848	0.907773	0.780478	0.627756	0.343601	0.194139
>4631405J19Rik	chr2:93029347-93033445	+	1.64	0.857	0.864	0.577	0.156518	0.0190407	0	0.314844	0.081959	0.108545	0
>4632415L05Rik	chr3:19894870-19898984	+	3.12	0.093	0.099	0	7.31507	6.63025	6.50902	6.77315	0.258831	0.236974	0.253266
>4632427E13Rik	chr7:92740705-92741459	-	3.44	0.01	0.032	0	2.68301	1.62049	2.01669	2.35109	0.904564	0.90683	0.735787
>4632428C04Rik	chr16:30008666-30021430	+	2.92	0.17	0.259	0.244	0.0551232	0.0684418	0.0186172	0.0637781	0.0189396	0.0326707	0
>4632428N05Rik	chr10:60346850-60372684	+	2.28	0.233	0.227	0.085	1.15426	1.23543	1.54358	1.57408	3.25466	3.0202	2.31884
>4732416N19Rik	chr6:148212287-148235663	+	4.92	0.013	0.041	0	0.106818	0.259099	0.103229	0.401473	0.847354	1.08761	1.95775
>4732456N10Rik	chr15:101552355-101562950	-	1.24	0.936	0.881	0.188	0.0351203	0.0938573	0.0708746	0.222992	0	0	0
>4732471J01Rik	chr7:25394712-25566417	+	1.32	0.588	0.69	0.514	0.935787	0.734352	0.756791	1.09291	2.4415	2.78682	3.92352
>4732490B19Rik	chr11:113203314-113209669	-	1.6	0.713	0.722	0.171	0.437917	0.402138	0.442393	0.316153	0.0564133	0.0844704	0
>4732491K20Rik	chr17:12318852-12327250	+	4.8	0.042	0.057	0.019	2.15568	1.88836	2.3958	1.73213	0.397597	0.214061	0.173306
>4831440E17Rik	chr5:25499796-25504473	+	11.96	0.002	0	0	1.12383	1.2331	1.51708	1.42915	0.377242	0.659107	0.989619
>4833403I15Rik	chr18:46850038-46905446	+	2.76	0.004	0.011	0.018	3.05016	3.98947	3.07705	4.39871	0.0699417	0.114453	0
>4833411C07Rik	chr8:10899921-10902334	+	1.84	0.796	0.741	0.225	0.282424	0.170488	0.200576	0.415679	0	0	0
>4833412C05Rik	chr7:67784537-67803496	-	2.48	0.084	0.113	0.011	0.458386	1.06107	1.39967	0.94465	0.0958615	0.0884277	0.0399313
>4833417C18Rik	chr11:95858816-95861046	+	3.16	0.112	0.142	0.008	0.794905	0.773057	0.903052	0.871103	1.66282	0.834794	0.803901
>4833418N02Rik	chr17:87274885-87282814	-	6.08	0.024	0.038	0.023	0.64062	0.670223	1.22325	1.1108	0.985791	1.13814	1.54539
>4833419F23Rik	chr18:4353546-4368945	+	2.8	0.018	0.037	0	1.22317	0.793026	0.802703	0.876257	1.05728	0.830257	0.713198
>4833420G17Rik	chr13:119462758-119486117	+	2.64	0.018	0.1	0.015	27.4376	22.3731	34.9043	20.3279	25.7474	25.1114	20.4692
>4833422C13Rik	chr13:91701664-91741872	-	2.8	0.14	0.19	0.082	3.96012	4.1501	5.51982	4.4553	0.19549	0.529461	0.359133
>4833423E24Rik	chr2:85484091-85518935	-	1.12	0.306	0.277	0	0.0550104	0.0292368	0.0276082	0.0704875	0.028431	0	0
>4833427F10Rik	chr17:35772449-35780687	+	1.12	0.891	0.892	0.458	0	0.0380367	0.0635311	0.0735564	0	0	0
>4833427G06Rik	chr9:51081312-51102078	-	4.24	0.003	0.009	0.007	0.067715	0.106253	1.28322	0.175761	1.25438	0.83898	2.15269
>4833428L15Rik	chr9:45416625-45431232	-	3.6	0.035	0.058	0	0.0383629	0.0179357	0.0378928	0	0	0	0
>4833439L19Rik	chr13:54551217-54565382	-	2.76	0.148	0.056	0	50.0086	50.432	42.3917	41.2256	48.0498	57.3746	47.5761
>4921501E09Rik	chr17:33064142-33068058	-	0.52	0.905	0.979	0.048	0	0.0106281	0	0	0	0.0209691	0
>4921504A21Rik	chr5:19202367-19226555	-	4.92	0	0.006	0.014	2.33677	1.59841	2.12247	1.87842	0.0226489	0.0208641	0.0188427
>4921504E06Rik	chr2:19462836-19553910	-	1.72	0.031	0.108	0	0.0679657	0.245452	0.228107	0.190046	0	0.105194	0
>4921506M07Rik	chr12:57564114-57622109	+	1.12	0.306	0.481	0.125	0.0949929	0.138361	0.286065	0.0311221	1.32225	0.890736	0.516843
>4921507L20Rik	chr2:93980033-93983575	+	0.76	0.943	0.961	0.676	0.572766	0.409302	0.362044	0.244471	0.626252	1.02692	1.69894
>4921507P07Rik	chr6:50573303-50596590	-	3.24	0.178	0.223	0.028	6.98142	4.0915	5.30814	3.91868	3.22796	3.80372	4.34688
>4921508D12Rik	chr2:132424740-132452499	+	1.2	0.879	0.884	0.364	0	0	0	0	0	0.0446192	0
>4921509C19Rik	chr2:151470541-151476151	-	0.72	0.769	1	0.294	0	0	0.0333748	0	0	0.092133	0.0959181
>4921509O07Rik	chr13:113446287-113502844	-	0.56	0.625	0.826	0.1	0.017294	0	0.0349556	0	0	0	0
>4921511C10Rik	chr3:79212918-79253913	+	1.28	0.889	0.772	0.343	0.0322639	0.0191963	0	0.0476215	0.0335274	0	0.0803874
>4921511C20Rik	chrX:127394292-127395898	+	0.56	0	0.643	0	0	0.0135836	0.0867858	0	0	0.0554788	0.0250526
>4921511H03Rik	chr5:7304163-7311491	+	0.24	0.889	1	0	0	0	0.141663	0.0392962	0	0	0
>4921511I17Rik	chr12:12351521-12392475	-	1.8	0.37	0.211	0.129	0.0705049	0.0930433	0	0.111859	0.148181	0.127726	0.208885
>4921511M17Rik	chrX:154043985-154055039	-	0.4	NA	NA	NA	0	0	0	0	0	0	0
>4921513I03Rik	chr10:120765731-120778886	+	1.36	0.46	0.465	0.061	0.0294005	0.0608604	0	0.130401	0	0	0
>4921515E04Rik	chr15:18078136-18369627	-	0.28	0.75	0.857	0.2	0	0.00949547	0.0783097	0.0292302	0	0	0
>4921517D22Rik	chr13:59687401-59694101	-	1	0.908	0.867	0.643	0	0.0136376	0.0141797	0.00457562	0.0861132	0.0132451	0.0464354
>4921524J17Rik	chr8:85408758-85432841	-	3.72	0.061	0.131	0.048	18.5351	18.1049	25.1086	18.4553	12.9612	13.8322	18.4613
>4921524L21Rik	chr18:6603632-6638966	+	0.52	0.833	0.857	0.333	0.0315393	0.0189452	0.286056	0	0.0329929	0	0
>4921525O09Rik	chr13:52096740-52124160	+	1.2	0.9	0.912	0.3	0.0401273	0.0269334	0.298977	0.0277688	0.481396	0	0.101747
>4921529L05Rik	chr6:53978690-54017383	+	0.76	0.879	0.862	0.35	0.0618756	0.0618299	0.185625	0.102446	0.0320399	0.0591897	0.0534566
>4921530L21Rik	chr14:95881265-95882775	+	0.6	0.476	0.711	0	0	0	0	0	0	0	0
>4921531C22Rik	chr2:179976852-179979013	+	13.12	0.006	0.009	0	2.4637	1.91125	1.95079	2.0953	7.61092	7.66864	7.26541
>4921531P14Rik	chr18:83292791-83325884	-	2.2	0.433	0.423	0.211	1.52565	1.80351	2.91606	1.47717	5.67589	5.93939	3.9667
>4921533I20Rik	chr18:17234482-17235482	-	0.56	0.612	0.625	0.038	0	0.0300369	0	0	0	0	0
>4921534H16Rik	chr9:98003419-98012175	+	0.76	0.8	0.932	0.5	0	0.0320785	0.0157228	0.112359	0.143983	0.0275882	0
>4921536K21Rik	chr11:3886087-3895126	-	2.96	0.142	0.144	0.059	0.254296	0.293763	0.188775	0.149978	1.5028	3.51963	2.72099
>4921539E11Rik	chr4:103230444-103290863	-	0.92	0.83	0.897	0.227	0.113864	0.133789	0.1919	0.0335789	0.0979577	0.304939	0.525308
>4922502D21Rik	chr6:129322164-129331781	-	1.2	0.292	0.291	0	0.207781	0.346828	6.31223	0.166213	3.7474	1.32895	0.809964
>4922502H24Rik	chr13:101391870-101397580	-	0.56	0.909	0.911	0.111	0	0	0	0	0	0	0
>4922502N22Rik	chr6:139315596-139322576	-	0.92	0.46	0.36	0.133	0.0420987	0	0.0840409	0.0247308	0.0891779	0.123393	0
>4930401C15Rik	chr10:25779313-25837437	-	0.32	0.938	0.952	0.444	0	0.0281917	0	0	0	0	0.212274
>4930401O10Rik	chr11:71928470-71940122	-	0.68	0.911	0.864	0.667	0	0	0	0	0	0	0
>4930401O12Rik	chr13:31213409-31241086	-	0.84	0.643	0.746	0.214	0	0	0	0	0	0	0
>4930402F06Rik	chr2:35375561-35397174	-	1.28	0.273	0.417	0.065	0	0	0	0	0	0	0
>4930402F11Rik	chr7:69496093-69499689	+	1.08	0.219	0.146	0	0.0495694	0.0242682	0.149299	0.0163373	0	0	0
>4930402H24Rik	chr2:130707852-130840110	-	4.24	0.036	0.083	0.01	12.8144	10.9133	9.4547	11.978	10.1141	13.9834	14.0614
>4930402K13Rik	chrX:9104561-9106342	+	0.76	0.186	0.211	0	0	0.0153831	0	0.0382279	0	0	0.0222753
>4930404A05Rik	chr16:52799507-52815744	-	0.52	0.414	0.531	0.188	0	0	0	0	0	0	0
>4930404A10Rik	chr11:54370651-54426755	+	1.24	0.362	0.184	0.091	0.269744	0.242202	0.948229	0.162481	3.35448	1.55688	1.95477
>4930404H11Rik	chr12:71540606-71556133	+	1.56	0.648	0.51	0.25	0	0.107695	0.27295	0.0226785	0.074856	0.137918	0
>4930404I05Rik	chr16:91011248-91016503	+	5.48	0.01	0.008	0.024	0.561865	0.379458	0.661433	0.823866	0.43521	0.696147	2.59989
>4930404N11Rik	chr10:81364023-81365820	-	1.28	0.758	0.742	0.151	0.482172	0.651227	0.928181	0.985455	9.8538	7.92737	7.51528
>4930405A10Rik	chr14:22507173-22542798	-	0.64	1	0.885	0.409	0	0.0249808	0	0	0	0	0
>4930405A21Rik	chr2:156714538-156720909	-	6.32	0.004	0.004	0	0.704723	0.577067	0.598803	1.02658	0.426445	0.900826	0.743715
>4930405D11Rik	chr11:90804690-90895152	+	0.72	0.839	0.895	0.474	0	0.0525232	0.0832318	0	0	0	0
>4930405J17Rik	chr10:20199246-20201854	-	1.44	0.882	0.895	0.414	0	0	0	0.201943	0	0	0
>4930405L22Rik	chr5:45926821-45932409	-	0.64	0.84	0.857	0	0	0	0	0	0	0.205671	0
>4930406D18Rik	chr3:100426404-100437754	+	1.36	0.879	0.879	0.485	0	0.0383537	0	0.0259658	0	0	0
>4930407I10Rik	chr15:82059150-82066538	+	0.48	1	0.828	0.333	0	0	0.00935921	0.00847954	0.0282863	0.0162642	0.0689321
>4930412B13Rik	chr2:117821927-117909136	+	0.56	1	0.918	0.692	0	0	0	0	0	0	0
>4930412C18Rik	chr4:9770584-9823411	+	2.16	0.092	0.115	0.058	0.46985	0.760925	0.898675	0.80607	0.11209	0.37014	0.155399
>4930412D23Rik	chrX:127721175-127736554	-	0.24	NA	0.6	0	0	0	0	0	0	0.126083	0
>4930412O13Rik	chr2:9881245-9886767	+	4	0.015	0.011	0	0.0536445	0.0269627	0.0653784	0.110661	0.0330194	0	0.0183309
>4930413E15Rik	chr5:118952338-118961261	+	1.52	0.921	0.947	0.373	0	0	0	0	0	0	0
>4930413F20Rik	chr15:34675072-34679204	+	0.68	1	0.909	0.692	0.267605	0.182444	0.668312	0.374366	0	0.0813741	0.0393504
>4930413G21Rik	chr7:122969057-122970459	-	4.52	0.031	0.136	0.027	8.12797	5.60926	5.19213	8.82454	12.2437	12.2221	9.38282
>4930413M19Rik	chr14:50503768-50520943	+	0.52	0.737	0.75	0.077	0	0	0	0	0	0	0
>4930414L22Rik	chr6:72438682-72440615	+	2.12	0.063	0.172	0.056	9.11028	7.21247	10.5509	7.04485	5.46114	5.63328	7.18147
>4930414N06Rik	chr19:44972116-44984550	-	0.72	0.918	0.98	0.4	0.470173	0.390291	0.998965	0.78929	5.07544	8.93007	4.98784
>4930415F15Rik	chr11:11489265-11515190	+	0.48	0.889	0.921	0	0.569835	0.622366	0.693106	0.369843	0.613254	0.202786	0.878991
>4930415L06Rik	chrX:89930096-89932852	-	0.6	0.143	0.167	0.056	0	0	0	0	0	0	0
>4930415O20Rik	chr15:98571003-98589588	+	1.12	0.368	0.478	0.029	0	0.150366	0.202507	0.121091	0.348393	0.42831	0.375398
>4930417O13Rik	chr6:125265524-125273777	+	1.44	0.887	0.901	0.35	0	0	0.0448763	0.0262008	0.047456	0.17487	0.0394829
>4930417O22Rik	chr11:101952420-101960574	+	1.48	0.295	0.317	0.137	0.28604	0.148847	0.244424	0.222975	0.68786	0.0740029	0.698812
>4930419G24Rik	chr3:33024776-33088607	+	0.84	0.867	0.896	0.529	0	0	0	0.0272118	0	0	0
>4930423M02Rik	chr4:5632327-5642284	+	0.68	0.706	0.842	0.5	0	0	0	0	0	0.150194	0.303219
>4930425K10Rik	chr5:67933611-67943081	-	0.28	0.625	0.909	0	0	0	0.0705081	0	0	0	0
>4930425O10Rik	chr3:138711534-138726984	-	1.52	0.382	0.523	0.067	0.100309	0	0.0668114	0.0716004	0.624997	0	0.0867812
>4930426D05Rik	chr18:21651564-21656107	+	2.24	0.062	0.133	0.194	2.05858	1.88325	3.09898	3.25969	0.0297932	0.314813	0.12101
>4930426L09Rik	chr2:18998318-18999804	+	6.56	0.009	0.012	0	0.630025	0.590319	0.410598	0.408514	0.0656773	0.0869811	0.0547893
>4930427A07Rik	chr12:113156420-113165458	+	4.36	0.019	0.018	0.008	4.36613	3.41386	3.34488	3.42922	16.7781	12.4854	13.6197
>4930428D18Rik	chrX:76393349-76397979	+	0.48	0.5	0.267	0.125	0	0	0	0	0	0	0.796868
>4930428E07Rik	chr12:38552808-38614521	-	0.76	0.3	0.404	0.111	0	0	0	0	0	0	0
>4930428G15Rik	chr9:115336160-115341924	+	0.96	0.904	0.817	0.615	0	0.0307829	0	0.112937	0	0	0
>4930428O21Rik	chr5:107698211-107703480	-	0.72	0.967	0.948	0.462	0.0263481	0.0248396	0.132684	0.0219194	0	0	0
>4930429B21Rik	chr3:32365488-32367438	+	4.32	0.037	0.111	0.032	0.419664	0.483069	0.258356	0.446543	0.120858	0.105494	0.156215
>4930429D17Rik	chr5:103230374-103299029	-	0.96	0.323	0.253	0	0.0284363	0.103284	0.114482	0.141385	0	0	0
>4930429F11Rik	chr17:79475623-79477885	-	0.72	0.875	0.86	0.5	0	0	0.0287327	0	0	0	0
>4930429F24Rik	chr9:79793640-79803235	+	4.68	0.022	0.019	0.008	0.40047	0.359317	0.832637	1.01654	1.18548	1.50529	2.72653
>4930430A15Rik	chr2:111193253-111229600	-	0.88	0.333	0.295	0.08	0	0.0243083	0.200888	0	0.283762	0	0
>4930430F08Rik	chr10:100572273-100589259	-	1.8	0.05	0.015	0	6.74009	6.46868	7.37005	5.54086	7.46593	9.14887	16.5407
>4930430F21Rik	chr15:31039125-31043331	+	0.92	0.825	0.837	0.3	0	0	0	0	0	0	0
>4930430J02Rik	chr9:57391069-57400364	+	0.56	0.793	0.833	0.308	0.752421	0.237553	0	0.814806	0	0	0.143165
>4930431F12Rik	chr5:44966200-44978805	+	0.64	1	0.6	0	0.198673	0.225319	0.039978	0.466278	0	0	0
>4930431P03Rik	chr14:44954899-44961307	-	0.72	0.966	0.846	0.214	0.0196172	0.00997108	0.0198901	0.0227286	0.0608078	0	0
>4930432J09Rik	chr14:103977627-104027142	-	1.56	0.306	0.207	0	0.0280118	0.0288935	0.0284054	0.0116163	0.0143883	0	0
>4930432K21Rik	chr8:84148037-84172597	+	3.08	0.157	0.144	0.007	2.0735	2.57833	2.33363	3.16966	19.3069	19.2903	23.228
>4930432M17Rik	chr3:121670762-121682982	+	1.12	0.922	0.918	0.138	0	0	0	0	0	0.0421098	0
>4930433B08Rik	chr3:18468284-18480477	-	0.64	0.929	0.977	0.35	0	0	0	0.0284037	0	0	0
>4930433I11Rik	chr7:40987608-40994833	+	0.32	0.75	0.955	0	0.0674205	0.0113688	0	0.0185808	0.116014	0.480808	0.39441
>4930433N12Rik	chr9:3190268-3199813	-	1.96	0.027	0.132	0	0.204785	0.212605	0.480124	0.544908	0.93042	1.4416	1.36936
>4930434J06Rik	chr14:71856708-71920438	+	0.4	0.85	0.682	0	0	0	0	0	0	0	0
>4930435E12Rik	chr16:38812204-38828749	-	0.6	0.958	0.907	0.143	0	0.0376152	0	0.0801233	0	0	0.0603358
>4930438E09Rik	chr14:67332041-67397742	-	1.16	0.75	0.838	0.333	0	0	0	0	0	0	0
>4930440C22Rik	chr1:94797441-94802472	+	0.16	1	0.75	0	0	0	0	0	0	0	0
>4930440I19Rik	chr2:78051176-78194430	+	1.64	0.121	0.175	0	0	0.0225339	0.0476449	0.0156248	0	0.226807	0.121273
>4930441J16Rik	chr2:74298939-74307717	-	0.52	0.907	0.893	0.273	0	0	0.114955	0	0	0	0
>4930442J19Rik	chr2:151302038-151316003	+	0.88	0.217	0.625	0	0.0321886	0.187843	1.02968	0.174979	2.30557	3.00783	1.83642
>4930442L01Rik	chr3:96829825-96832070	-	1.2	0.917	0.881	0.636	0.0441392	0.0375198	0.0221951	0.0274405	0.0912694	0.10531	0.130906
>4930443O20Rik	chr2:85073613-85086461	-	0.8	0.978	0.778	0.125	0	0.0660602	0.065523	0.155059	0	0	0
>4930444F02Rik	chr10:18797298-18831930	-	1.24	0.437	0.34	0.077	0	0.0568897	0.685296	0.083135	1.38619	0.119891	0
>4930444G20Rik	chr10:22066308-22068079	-	1.28	0.367	0.315	0.053	0.129738	0.183798	0.313044	0.248823	0.403948	0.59095	1.08908
>4930444M15Rik	chr14:76514557-76520855	-	0.92	0.717	0.721	0.714	0.0557984	0.0166634	0.223995	0.154534	0	0.0534969	0.0937761
>4930444P10Rik	chr1:16065978-16093041	-	2.84	0.051	0.108	0	0.154142	0.25268	0.44672	0.0876952	1.06702	0.292633	0.598827
>4930447A16Rik	chr15:37425553-37440644	+	1.6	0.825	0.893	0.429	0	0	0	0.0324288	0	0	0
>4930447C04Rik	chr12:72881108-72917765	-	2.76	0.167	0.15	0	7.53624	9.15203	13.3802	10.8136	98.9811	103.155	311.77
>4930447J18Rik	chr14:47898863-47944189	+	0.8	0.865	0.862	0.385	0	0	0	0	0	0	0
>4930447K03Rik	chr13:34084154-34113272	-	0.64	1	0.844	0.35	0.143085	0.0927223	0.142861	0.015715	0.203264	0.134422	0.042335
>4930447N08Rik	chr3:122795090-122801980	-	1.72	0.507	0.613	0.179	0	0.0213262	0.0834623	0.0698193	0.0443208	0	0
>4930448C13Rik	chr12:14996388-15050389	-	0.88	0.19	0.113	0.087	0	0	0	0	0	0	0
>4930448F12Rik	chr13:18084946-18100202	-	0.92	0.22	0.208	0.032	0	0	0	0	0	0	0
>4930448H16Rik	chr5:143226991-143234748	+	0.96	0.875	0.869	0.333	0	0.116199	0	0	0	0.387785	0.592201
>4930448I06Rik	chr1:41167559-41181252	-	1.28	0.774	0.442	0.267	0	0	0	0	0	0	0
>4930448I18Rik	chr5:50151332-50156092	+	0.68	0.556	0.829	0	0	0	0	0	0	0	0
>4930448K20Rik	chr4:9915964-9917397	-	0.84	0.871	0.739	0.091	0	0.0844498	0.197439	0.0515053	0	0.031639	0.0285745
>4930449E01Rik	chr14:105498787-105505628	+	0.92	0.769	0.702	0.062	0	0.0457024	0.0918827	0.0799229	0	0	0.254222
>4930449E18Rik	chr19:57273959-57277052	+	1.76	0.532	0.603	0.179	0	0	0.173728	0	0	0	0
>4930449I24Rik	chr5:146502398-146505183	+	1	1	1	0	0.0837914	0	0	0.0135962	0	8.39524e-06	0.0364163
>4930451G09Rik	chr16:4964288-4978962	+	4.12	0.145	0.147	0.035	0.665252	0.780438	0.776793	0.665381	5.11942	5.83141	8.36922
>4930451I11Rik	chr7:126830473-126831496	-	1.6	0.321	0.287	0.108	0.140244	0.0645341	0	0	0	0	0
>4930452A19Rik	chr17:9750751-9775866	-	1.16	0.532	0.667	0.214	0	0	0	0	0	0	0
>4930452B06Rik	chr14:8431171-8666290	-	2.84	0.162	0.25	0.063	5.17974	3.76887	4.10111	3.1959	9.57304	8.58655	3.41173
>4930452G13Rik	chr14:79702919-79712930	+	1.24	0.849	0.803	0.262	0.135772	0.0644611	0.363611	0.037827	0.52962	0.0887299	0.391209
>4930452N14Rik	chr1:154241520-154256906	-	1.28	0.16	0.414	0.176	0	0	0.180608	0	0	0	0
>4930453H23Rik	chrX:21206579-21221665	-	0.44	0.882	0.926	0.8	0	0	0	0	0.0277936	0.467378	0.565951
>4930453L07Rik	chr8:9144668-9149050	+	1	0.891	0.915	0.417	0.0654294	0.121406	0.262033	0.113463	0.0683561	0.0314855	0.0568716
>4930453N24Rik	chr16:64766104-64770939	-	3.44	0.009	0.028	0	29.633	32.3676	38.749	29.8823	44.5519	41.0505	62.1303
>4930455B14Rik	chr14:8666389-8673378	+	2.36	0.017	0.034	0.021	0	0	0.223437	0	0.0944876	0	0.0393064
>4930455C13Rik	chr10:21319087-21342055	-	1.92	0.909	0.975	0.311	3.23656	4.2158	5.09608	4.68069	11.4635	13.3198	14.7313
>4930455D15Rik	chr18:32663641-32837287	-	3.08	0.026	0.018	0.037	0.0857777	0.0134892	0	0.0281802	0.119515	0.0275432	0.292626
>4930455F16Rik	chr16:4219911-4229116	-	1.4	0.659	0.794	0.111	0	0.0480941	0	0	0.0862814	0	0.0717789
>4930455H04Rik	chr3:116968266-116984406	+	1.76	0.276	0.396	0	0.0352525	0.0212137	0	0	0.0371197	0	0.0308833
>4930455J16Rik	chr13:58741073-58762311	-	1.08	0.841	0.966	0.56	0	0	0.0860695	0.0260449	0	0	0
>4930456L15Rik	chr4:103290958-103311832	+	1.16	0.889	0.879	0.077	0.0823742	0	0	0.0133692	0	0	0.206261
>4930459C07Rik	chr10:96226206-96248708	+	1.8	0.214	0.21	0.079	0	0.0479639	0	0.026173	0	0	0
>4930459L07Rik	chr5:58443239-58452998	-	0.64	0.708	0.579	0.111	0	0	0	0	0	0	0
>4930461G14Rik	chr9:58455172-58469623	+	0.92	0.85	0.968	0.65	0.136149	0.082106	0.267364	0.503701	0.145952	0	0.182634
>4930463O16Rik	chr10:84488292-84497676	+	1.08	0.424	0.438	0.087	0.076768	0.00940797	0.155694	0.00629601	0.158889	0.0525004	0.0330706
>4930465K10Rik	chr18:77714183-77715445	+	8.04	0.017	0.009	0.005	0.0755609	0.0585351	0.379916	0.106578	0.796465	0.142115	0.482102
>4930465M20Rik	chr12:107723742-107735488	-	1.24	0.926	0.873	0.48	0	0.0330571	0	0.0377023	0	0	0.0816833
>4930467D21Rik	chr5:97392416-97588126	+	2.48	0.115	0.146	0.024	0.0146828	0.0286952	0.0447342	0.0343511	0.453715	0.279857	0.382909
>4930467E23Rik	chr8:19729575-19753602	+	0.44	1	1	0	0.291804	0.348497	0.269887	0.585309	0.232417	0.483175	0.329299
>4930467K11Rik	chr10:57478382-57486353	-	5.48	0.01	0.024	0.015	0.0762194	0	0.146361	0	0.0811825	0.139686	0
>4930468A15Rik	chrX:76582609-76602924	-	0.12	NA	0.667	NA	0	0	0	0	0	0	0
>4930469G21Rik	chr1:161156842-161159314	-	1.16	0.813	0.765	0.132	0.158362	0.109968	0	0.210764	0.224328	0.853219	0.181611
>4930470H14Rik	chr17:4044657-4082995	-	1.04	NA	NA	NA	9.84823	122.756	17.7909	149.807	0	0	0
>4930470P17Rik	chr2:170579417-170602017	-	1.6	0.539	0.519	0.238	0.0681387	0.17224	0.271473	0.204381	0.212539	0.215561	0
>4930471C04Rik	chr14:64099294-64104235	-	0.64	0.944	0.961	0.565	0	0	0	0	0.0636146	0	0.152935
>4930471G03Rik	chr18:36106202-36109954	+	1.16	0.885	0.915	0.327	0	0.12978	0.0812933	0.142929	0.0905773	0	0
>4930471M09Rik	chr6:91430459-91440854	-	2.44	0.045	0.11	0.019	0.132561	0.0223194	0.13123	0.0509429	0.139146	0.0428042	0.154633
>4930473A02Rik	chr2:130543790-130563749	-	4.28	0.081	0.102	0.04	0.133698	0.190274	0.335995	0.144505	2.48432	1.94523	5.0414
>4930473O22Rik	chr10:97590983-97596931	-	0.32	0.667	1	0	0	0	0	0.0187838	0	0	0
>4930474G06Rik	chr18:28560163-28998176	+	0.28	0.75	0.857	0	0	0	0	0	0	0	0
>4930474H20Rik	chr14:90126890-90269760	+	0.4	0.917	0.545	0.222	0	0	0	0	0	0	0
>4930474M22Rik	chr17:14389106-14398942	-	1.28	0.903	0.915	0.615	1.0187	1.64131	0.634372	0.976543	0.205585	0.177115	0
>4930474N05Rik	chr14:36094964-36096855	+	0.24	1	0.933	0	0	0	0	0	0	0	0.110472
>4930474N09Rik	chr12:99161276-99162808	-	1.96	0.556	0.611	0.191	0.0409795	0.168773	0.123111	0.202316	0	0	0
>4930478L05Rik	chr16:78560315-78564869	+	1.8	0.506	0.673	0.17	0.024358	0	0.0732532	0.0910271	0.0251263	0.089761	0.0419217
>4930478P22Rik	chr5:35361552-35367677	+	1.08	0.744	0.814	0.179	0	0	0.0443953	0	0	0	0
>4930479D17Rik	chr6:146657217-146665403	+	1.04	0.655	0.812	0.2	0.0718038	0.0719369	0.284387	0.0841598	0.706699	0.352534	0.319308
>4930480E11Rik	chrX:78369642-78371128	+	0.2	0	0.6	0	0	0	0	0	0	0	0
>4930480G23Rik	chr4:19979444-20005739	-	1.08	0.294	0.245	0.214	0.0383629	0.0642082	0	0	0	0	0
>4930480K15Rik	chr17:90861168-90867102	+	1.36	0.462	0.404	0.214	0.0205035	0.0196093	0.0618011	0.143287	0	0.0195008	0.0176119
>4930480M12Rik	chr12:26211266-26240707	+	1.04	0.857	0.925	0	0	0	0	0.0618488	0	0	0
>4930481A15Rik	chr19:5406814-5422847	+	2.2	0.534	0.4	0.1	1.12303	2.60619	2.71853	2.63927	1.73087	4.1018	2.80851
>4930482G09Rik	chr3:153147942-153152108	-	0.8	0.87	0.86	0.387	0.0638723	0.0936167	0.185532	0	0.0673769	0	0.0562071
>4930483J18Rik	chr15:81190852-81192757	+	4.76	0.053	0.078	0.063	0	0.0497003	0.0892699	0.0666159	0.189231	0.294118	0.231972
>4930483K19Rik	chr10:76545870-76562226	-	1.96	0.743	0.812	0.413	0.156141	0.0846214	0.155503	0.0931441	0.775078	1.8069	0.701693
>4930483O08Rik	chr7:133128250-133142457	+	0.92	0.933	0.851	0.778	0.0478594	0	0	0	0.050932	0	0
>4930486F22Rik	chr10:86095853-86113585	+	0.96	0.6	0.808	0.214	0	0.100987	0.101983	0.0942503	0.233777	0	0
>4930486I03Rik	chr1:20356453-20392300	+	0.32	0.583	0.75	0.5	0.0665245	0.0340788	0	0.0828314	0	0.200142	0.467778
>4930486L24Rik	chr13:60842611-60864416	-	0.4	0.931	0.8	0.286	9.73854	12.9541	18.8209	12.7709	2.19826	4.8951	8.52485
>4930487D11Rik	chr5:38344388-38349197	+	0.92	0.845	0.924	0.214	0	0	0	0	0	0	0
>4930487H11Rik	chr1:62790917-62794732	-	2.32	0.075	0.036	0.012	0.0566541	0.0904431	0	0.0474871	0.12172	0	0
>4930488B22Rik	chr1:184712496-184718989	+	0.8	0.95	0.87	0.2	0	0	0	0	0	0	0
>4930488L21Rik	chr8:93811693-93813555	-	3	0.244	0.329	0.052	0	0.0124422	0.222837	0.0444295	0.228861	0.111088	0.0635645
>4930500F04Rik	chr5:149847746-149864280	+	1.56	0.903	0.907	0.362	0	0	0	0	0	0	0
>4930500J02Rik	chr2:104559183-104571429	+	1.24	0.233	0.248	0	0.614383	1.74682	1.78197	1.26318	4.00035	4.16948	4.25511
>4930500L23Rik	chr5:139523750-139541339	+	1.48	0.178	0.163	0.042	0	0.0435967	0.141013	0	0	0.0717547	0
>4930502A04Rik	chr9:68470901-68520200	-	0.8	0.915	0.88	0.525	0	0	0	0	0	0	0
>4930502E09Rik	chr11:84829177-84830868	+	3.04	0	0.031	0.025	0.211964	0.179099	0.278317	0.281167	0.0762772	0.342965	0.748546
>4930502E18Rik	chrX:53724830-53738222	+	1.2	0.297	0.242	0.08	1.65026	1.43183	1.84368	1.68598	13.2869	7.73188	9.3553
>4930503B20Rik	chr3:146646258-146651317	-	1.44	0.884	0.87	0.649	0.0975128	0.0231793	0.0970099	0.129776	0.415906	0.275138	0.173304
>4930503E14Rik	chr14:44163166-44171371	-	0.52	0.958	0.857	0.5	0.817567	0.764855	1.59262	0.722103	4.93149	5.06328	3.89071
>4930503E24Rik	chr10:124469073-124524488	+	2.52	0.588	0.594	0.292	0	0	0	0.0116727	0	0.0344374	0
>4930503H13Rik	chrX:156539482-156540117	+	0.28	0.6	0.667	0.5	0	0	0	0	0	0	0
>4930503L19Rik	chr18:70453139-70472480	-	3.12	0.059	0.101	0.027	10.5721	9.96973	11.563	7.64398	9.98465	10.0177	14.8026
>4930503O07Rik	chr1:194212186-194222759	-	0.84	0.206	0.244	0.067	0	0	0	0	0	0	0
>4930504O13Rik	chr11:58446142-58452966	-	1.36	0.215	0.257	0.136	0.190203	0.852083	1.97084	0.971982	4.1622	4.56798	2.11221
>4930505A04Rik	chr11:30426005-30471829	-	1.16	0.159	0.233	0.021	0.329968	0.567802	0.434237	0.435838	0	0.161643	0.145987
>4930505G20Rik	chr14:115396550-115409552	-	0.64	0.833	0.917	0.4	0	0	0	0	0	0	0
>4930506C21Rik	chr17:8293365-8311118	-	3.36	0.332	0.318	0.131	0.566865	0.412292	0.765521	1.1944	3.00549	2.70871	3.83883
>4930506M07Rik	chr19:58973357-59076069	-	2.56	0.079	0.102	0	12.9491	10.545	8.35466	9.07934	4.1393	4.98782	2.56336
>4930507D05Rik	chr10:62449159-62451353	+	2	0.22	0.111	0.118	0.430758	0.429791	0.51749	0.477507	1.90722	2.05063	1.82983
>4930507D10Rik	chr11:80850380-80858300	-	1.08	0.857	0.929	0.293	0	0	0	0	0	0	0
>4930509E16Rik	chr9:72518249-72531858	-	6.24	0.009	0.014	0	0.0818854	0.128833	0.364052	0.200795	1.40978	1.06104	1.56699
>4930509J09Rik	chr3:73351205-73481651	-	0.52	0.429	0.75	0	0	0.0143885	0	0.0507603	0	0	0
>4930509K18Rik	chr4:40313231-40317719	+	0.72	0.314	0.591	0	0.0507923	0.0361402	0	0.0148778	0	0	0
>4930511A02Rik	chr12:11438232-11444812	+	3.52	0.019	0.013	0.01	0	0.0370044	0.0236288	0.0271958	0	0	0
>4930511E03Rik	chr6:94943833-94951545	+	0.68	0.911	0.867	0.778	0	0.0196603	0	0.0333758	0	0	0
>4930511M06Rik	chr18:57545360-57551867	-	1.52	0.089	0.135	0.043	1.31029	2.17776	1.88069	2.99496	0.120635	0.0158979	0.052202
>4930512B01Rik	chr12:69790343-69841880	+	2.48	0.139	0.162	0.109	0	0.0161775	0	0.0658835	0	0.0639011	0
>4930513D17Rik	chr5:39461748-39603574	-	0.28	0.933	0.923	0.25	0	0.0481986	0.0801669	0.0262994	0	0	0.0351777
>4930513N10Rik	chr8:95806829-95821728	+	3.96	0.064	0.089	0.087	1.18234	0.986037	0.782213	1.19843	1.1346	1.56536	1.37919
>4930513O06Rik	chrX:139086242-139093403	+	0.24	1	1	1	0	0	0	0.0758219	0	0	0
>4930515B02Rik	chr4:140872692-140878057	+	1.36	0.871	0.877	0.413	0	0	0	0	0.107911	0.0996762	0
>4930515G01Rik	chr5:114773732-114774983	-	6.08	0.094	0.066	0.016	0.497563	0.620717	0.958213	0.629284	0.845448	0.713111	0.520693
>4930515G16Rik	chr6:67565233-67565699	-	0.88	0.429	0.654	0.194	0	0	0	0	0.160326	0	0.384408
>4930515L03Rik	chr2:16918677-17013726	-	0.4	0.952	0.952	0	0	0.0807645	0	0	0	0	0
>4930515L19Rik	chrX:46267558-46328911	-	0.68	0.8	0.645	0.1	0	0	0	0	0	0	0
>4930517E11Rik	chr2:124123635-124129956	-	0.72	0.941	0.842	0.65	0	0	0.0322017	0	0	0	0
>4930518P08Rik	chr13:50753392-50765248	-	1	0.162	0.167	0	0.0411871	0.168098	0.0818014	0.0845199	0.0428979	0.0396243	0.0357863
>4930519D14Rik	chr13:30615042-30624258	+	0.72	0.902	0.814	0.444	0	0.0257633	0.0425685	0.014045	0	0	0
>4930519F09Rik	chr10:28921962-28923507	-	0.88	0.735	0.481	0.103	2.41271	2.96752	3.27002	3.82965	0	0	0
>4930519F16Rik	chrX:103232280-103256606	-	0.44	1	1	0.25	0.0827741	0.1069	0.621224	0.0618058	0	0	0.105164
>4930519F24Rik	chr9:100022299-100034670	+	0.84	0.822	0.85	0.211	0	0	0	0	0	0	0
>4930519G04Rik	chr5:114853713-114883879	+	2.08	0.924	0.935	0.22	1.99711	1.61825	2.05724	2.53578	0.0458522	0.203349	0
>4930519H02Rik	chr5:15863927-15883766	-	0.4	0.706	0.952	0.273	0	0	0	0.030209	0	0	0.0459292
>4930520O04Rik	chr9:114368323-114377238	+	3	0.143	0.156	0.014	1.2711	1.50796	1.34105	1.41846	1.33396	0.273412	0.723432
>4930520P13Rik	chr13:70232821-70248122	+	1.44	0.393	0.634	0.133	0	0	0	0	0	0	0
>4930521E06Rik	chr1:44739674-44744949	-	0.56	1	0.864	0	0	0.0612472	0	0.051104	0	0	0
>4930522H14Rik	chr4:109505331-109531297	-	0.6	0.757	0.846	0.111	0	0	0.0589332	0.0348486	0	0	0
>4930522O17Rik	chr4:53246195-53251120	+	1.04	0.338	0.368	0	0	0.0695894	0	0.122231	0.169318	0.291396	0
>4930523C07Rik	chr1:160044379-160078586	+	2.48	0.179	0.234	0.113	2.99062	2.78077	2.64149	2.4685	0.469961	0.730945	0.58097
>4930523O13Rik	chr15:46435865-46496179	-	0.36	0.3	0.667	0.125	0.0365849	0	0	0	0	0	0
>4930524B15Rik	chr11:31965632-31979651	+	2.52	0.096	0.095	0.02	0.278197	0.317109	1.54563	0.279808	18.5119	21.7648	49.3503
>4930524C18Rik	chr14:114831964-114861327	+	1.08	0.062	0.106	0	0	0.024409	0	0	0	0	0.0207751
>4930524N10Rik	chrX:154339224-154343392	-	0.2	0	0.333	0	0	0.0666597	0.0549845	0	0	0	0
>4930524O05Rik	chr19:10645693-10648053	-	0.84	0.855	0.881	0.6	0.0964235	0	0.187418	0.0816298	0.216376	0	0
>4930524O08Rik	chr9:89826518-89864028	+	1.44	0.596	0.66	0.5	0.0322479	0	0.0974679	0.0268668	0.0676991	0	0.24348
>4930525D18Rik	chr9:114341110-114364627	-	0.64	0.973	0.844	0.533	0.108409	0.162495	1.34282	0.160913	0.517738	0.106146	0.0479326
>4930525G20Rik	chr13:67796593-67830985	-	1.28	0.145	0.129	0	0.692706	0.321157	0.582171	0.505752	0	0.0279648	0
>4930526I15Rik	chr9:124423250-124424856	+	4	0.004	0.008	0.007	9.90517	7.21975	6.45574	9.22695	12.7491	8.16619	18.5836
>4930526L06Rik	chr19:11196816-11299884	+	1.24	0.111	0.141	0	1.219	1.28824	1.21024	1.2432	0	0.0476206	0
>4930527F14Rik	chr14:45543709-45562876	+	1.2	0.895	0.888	0.432	0	0.0348098	0	0	0	0	0
>4930527G23Rik	chr18:29442199-29466107	+	0.32	1	0.917	0.1	0	0	0	0	0	0	0
>4930528A17Rik	chr4:21846326-21848448	-	2.88	0.028	0.091	0.019	0.21237	0.255422	0.428812	0.130373	0.417862	0.465295	0.816672
>4930528D03Rik	chr13:59733649-59737470	+	1.08	0.865	0.921	0.441	0.388868	0.841738	0.580214	0.76876	0	0.0751203	0.0339221
>4930528P14Rik	chr2:115329265-115344280	-	0.64	1	0.839	0.133	0	0	0	0	0	0	0
>4930529C04Rik	chr3:91071661-91075192	+	1.28	0.163	0.462	0.107	0.234665	0.0442686	0.275505	0.0475409	2.45891	2.93038	2.39723
>4930529K09Rik	chr14:86245969-86262042	+	0.96	0.14	0.224	0.075	0	0	0	0	0	0	0
>4930529L06Rik	chr16:84679788-84685147	+	0.88	0.382	0.677	0.128	0	0.146559	0	0	0	0	0
>4930532M18Rik	chr1:154255688-154270416	+	0.32	0.76	0.889	0.429	0	0	0	0	0	0	0
>4930533B01Rik	chr2:113691052-113708550	-	0.56	0.96	0.875	0.333	0	0.0227717	0	0	0	0	0
>4930533P14Rik	chr1:96612056-96662573	-	0.76	0.75	0.809	0.182	0	0	0.0956092	0	0	0	0
>4930538K18Rik	chr4:119205054-119218217	-	1.56	0.542	0.709	0.149	0.124771	0.37573	0.685981	0.19371	0.61626	1.93684	1.70176
>4930539C22Rik	chr3:134404142-134423635	-	0.84	0.918	0.9	0.857	0	0	0	0	0	0	0
>4930539E08Rik	chr17:28896394-28915324	-	0.8	0.938	0.917	0.467	0.281487	0.575596	0.677093	0.720588	0.662956	1.29709	0.693275
>4930539J05Rik	chr3:135436220-135438665	-	7.68	0.01	0.016	0.032	4.26715	3.79695	4.41222	3.39215	6.9717	7.03903	8.33948
>4930539M17Rik	chr3:9061963-9071076	+	1.44	0.897	0.875	0.455	0.309802	0.0915691	0.0605496	0.0199822	0	0.0603073	0
>4930539N22Rik	chr3:13597138-13652865	-	0.28	1	0.941	0.143	0	0	0.0904931	0	0	0	0
>4930540M03Rik	chr9:15619856-15641220	+	0.64	0.947	0.814	0.467	0	0	0	0	0	0	0.439412
>4930542C21Rik	chr16:38017322-38054526	+	1	0.93	0.867	0.364	0.16043	0	0	0.0172918	0	0	0.269652
>4930542D17Rik	chr16:50590502-50654166	+	1.24	0.9	0.897	0.333	0	0.0327562	0.104834	0	0	0	0
>4930543E12Rik	chr7:113100235-113142015	-	1	0.79	0.847	0.429	0.263544	0.0955166	0.0331709	0.0688315	0.034513	0.15476	0.140179
>4930544D05Rik	chr11:70615893-70616890	+	2.24	0.087	0.118	0	0	0	0	0	0	0	0
>4930544G11Rik	chr6:65952570-65954014	+	1.4	0.268	0.324	0.214	0.0651726	0.0684015	1.04713	0.0860038	0.340404	0	0
>4930544M13Rik	chr13:114607227-114697822	+	1.16	0.889	0.929	0.169	0	0.0157156	0	0	0	0	0
>4930545E07Rik	chr18:17568745-17580990	-	0.68	0.885	0.9	0.083	0	0	0	0	0	0	0
>4930545H06Rik	chr10:68319064-68321142	-	0.6	0.9	0.904	0.357	0	0	0	0.114971	0	0	0.178846
>4930545L23Rik	chr2:135169572-135215616	-	0.32	0.867	0.8	0.4	0.0178282	0.00835111	0.0179586	0.0590212	0	0.0169313	0.0440673
>4930546C10Rik	chr18:68889486-68951528	-	1.28	0.375	0.364	0.167	0	0.00978599	0.0780974	0	0.0198868	0	0
>4930546K05Rik	chr9:42182237-42209231	-	0.92	0.622	0.714	0.464	0.0492979	0.0495636	0.162488	0.130868	0.0506345	0.0466767	0
>4930547E08Rik	chr2:103804451-103810622	-	0.84	0.242	0.182	0.105	0	0.394415	0.10767	0.0928685	1.12134	1.66402	2.01556
>4930547E14Rik	chr16:59636944-59672993	+	0.64	0.964	0.88	0.692	0	0.0667608	0	0	0	0.112329	0.29236
>4930548G14Rik	chr15:46623304-46639858	+	1.24	0.25	0.402	0	0	0.024507	0	0.0133692	0	0	0
>4930548H24Rik	chr5:31485858-31488262	+	0.92	0.921	0.859	0.545	0.0660542	0.0915172	0.0992913	0.230101	0.241314	0.436696	0.618147
>4930548J01Rik	chr17:4119445-4122102	-	0.76	0.95	0.898	0.357	0	0	0	0.0241253	0	0	0
>4930548K13Rik	chr4:26635819-26705449	-	0.6	0.542	0.281	0.167	0	0	0	0	0	0	0
>4930549C01Rik	chr4:136610436-136613213	+	1.36	0.867	0.918	0.317	0	0	0	0	0.180526	0.155521	0
>4930549G23Rik	chr18:67776032-67799943	-	3.48	0.016	0.033	0	0.0991808	0.380458	1.45941	0.263038	17.9993	18.6197	25.6498
>4930550C14Rik	chr9:53405285-53432803	+	1.76	0.034	0.062	0.018	4.32524	5.24841	7.13376	5.49898	0.734336	1.09686	0.769668
>4930550L24Rik	chrX:58911460-58920304	+	1.16	0.045	0.356	0.053	32.0726	22.6183	28.0685	21.2578	23.6026	24.9855	31.699
>4930552N02Rik	chr4:52814603-52828269	+	0.44	0.8	0.957	0.222	0	0	0	0	0	0	0
>4930552P12Rik	chr19:55640588-55702204	-	1.36	0.246	0.305	0	0.213946	0.107404	0.108396	0.0693355	0.404958	0.641807	0.75835
>4930553E22Rik	chr16:84371142-84375505	+	1.36	0.312	0.347	0	0	0.182063	0.541095	0	0	0.115666	0
>4930554C24Rik	chr9:84774397-84784351	+	1.16	0.19	0.258	0	0	0	0	0	0	0	0
>4930555B11Rik	chr2:57181830-57188257	+	2.12	0.059	0.033	0	0	0	0	0	0	0	0
>4930555G01Rik	chr14:5050628-5059243	+	0.36	NA	NA	NA	0.240809	0.253508	0.573726	0.266663	0.520869	0.425131	0.312019
>4930556C24Rik	chr16:85819210-85826772	+	0.44	1	0.907	0.083	0.451896	1.96743	0.610259	1.41619	0.179468	0.165773	0
>4930556G01Rik	chr4:30664595-30855744	+	0.48	0.9	0.833	0.25	0	0.0618092	0	0	0	0	0
>4930556J02Rik	chr14:61492687-61500382	+	0.72	0.863	0.78	0.407	0	0	0	0.0679288	0	0	0
>4930556M19Rik	chr15:10714835-10790123	+	5.08	0.047	0.028	0	2.81977	2.2329	2.3979	1.62642	0.878419	1.02146	0.731771
>4930556N09Rik	chr10:97035767-97061059	+	1.28	0.097	0.091	0.095	0	0.0294973	0.0489067	0	0.0520111	0.0958273	0
>4930557A04Rik	chrX:9849702-9850252	+	0.56	0.875	0.864	0	0	0	0	0	0.243169	0	0
>4930557J02Rik	chr5:34118739-34135339	+	0.48	1	0.87	0.833	0	0	0	0	0.629006	0.895662	1.35106
>4930558C23Rik	chr3:95386457-95402841	-	0.64	0.9	0.917	0.409	0	1.30639	1.72556	2.24251	0	0.566548	0.984367
>4930558G05Rik	chrX:129051523-129067146	+	0.84	0.5	0.364	0	0	0	0	0	0	0	0
>4930558J18Rik	chr1:57359221-57377544	-	3.96	0.071	0.092	0.01	0.838532	0.648532	1.00159	0.612058	1.34716	1.20573	1.70984
>4930558K02Rik	chr1:161942088-161979636	-	0.8	0.935	0.904	0.458	0.101518	0.0549122	0.356628	0.07993	1.87645	1.47558	2.60528
>4930562C15Rik	chr16:4835415-4867691	+	0.68	0.881	0.907	0.333	0.011345	0.0540245	0.0345687	0.0654819	0.0814547	0.176822	0.00969617
>4930562F07Rik	chr1:160074734-160077985	-	1.52	0.624	0.442	0.05	0.84545	1.09984	1.18293	0.679957	0.41187	0.640802	0.372239
>4930563D23Rik	chr16:92318762-92321441	-	1.8	0.906	0.94	0.378	0	0.0179565	0.0334791	0.0288968	0	0	0.0409179
>4930563E18Rik	chr18:10706859-10711832	+	3.36	0.012	0.019	0.015	0	0.0972428	0.0904116	0.132044	0.0312932	0.0576559	0.101066
>4930563E22Rik	chr11:72215137-72218450	+	3.48	0.031	0.026	0.01	1.21506	1.17384	1.35321	1.36169	2.55084	2.19848	3.01074
>4930563F08Rik	chr5:131880268-131883768	+	1.2	0.951	0.827	0.478	0	0.130829	0	1.23788	0	0	0
>4930563M20Rik	chr8:116781711-116801412	-	2.4	0.153	0.195	0	0.318811	0.221107	0.101316	0.156058	0.35623	1.91292	0.494408
>4930564B18Rik	chr14:75642258-75667137	+	1.24	0.416	0.517	0.262	0	0	0	0	0	0	0
>4930564C03Rik	chr17:44879703-44880885	-	0.56	0.966	0.974	0.571	0	0.0837973	0.0814543	0.21123	0.043047	0.148459	0
>4930564D02Rik	chr3:105066843-105078806	+	1.16	0.576	0.721	0.125	0	0.0812327	0	0	0	0	0
>4930565D16Rik	chr3:84349375-84379921	-	0.8	0.891	0.92	0.406	0	0	0	0	0	0	0
>4930565N06Rik	chr16:36880518-36897189	-	1.84	0.953	0.921	0.5	1.45998	0.823075	0.803121	1.77306	0.285889	0.778804	0.109321
>4930567H12Rik	chr8:125584637-125616670	+	0.96	0.82	0.812	0.5	0	0	0	0.0172699	0	0	0
>4930567H17Rik	chrX:70393900-70394740	-	0.6	1	0.636	0.429	0	0	0	0	0	0	0
>4930567J20Rik	chr16:71249903-71267176	+	1.8	0.218	0.104	0	0	0	0	0	0	0	0
>4930567K20Rik	chr10:10751045-10758131	+	0.76	0.938	0.891	0.238	0	0.0715381	0.999441	0	0	0	0
>4930568D16Rik	chr2:35354217-35367729	-	1.12	0.28	0.5	0.196	0	0.0470476	0	0	0	0	0
>4930568E12Rik	chr9:13091266-13105855	-	0.92	0.688	0.144	0	0.0670604	0.0737922	0.400831	0.0783489	0.657209	0.201871	1.2475
>4930568G15Rik	chr1:165066616-165091930	-	1.56	0.306	0.477	0.07	0	0	0	0.0582784	0	0.329609	0
>4930570G19Rik	chr3:156546752-156561687	-	3.96	0	0.017	0	0.788452	0.796016	1.03416	1.02689	0.370712	0.146976	0.232935
>4930571K23Rik	chr7:125368860-125371013	+	0.84	0.892	0.864	0.5	0	0.0409528	0	0	0	0	0
>4930571O06Rik	chr8:113517281-113550808	+	0.96	0.83	0.908	0.333	0	0	0	0	0	0	0
>4930572K03Rik	chr5:127170564-127184356	+	0.2	0.667	0.786	0.5	0	0	0	0	0	0	0
>4930572O03Rik	chr5:15652287-15657059	-	0.52	0.7	0.658	0.556	0.0419381	0.074862	0.124529	0.151159	0.262307	0.387607	0.141509
>4930572O13Rik	chr14:25139794-25143241	-	0.72	0.652	0.769	0.286	0	0.0414678	0	0	0	0	0
>4930573O16Rik	chr2:52291001-52315240	+	1.2	0.893	0.828	0.5	0	0	0	0.290933	0	0.38048	0
>4930577N17Rik	chr3:51276760-51278407	+	6.44	0.048	0.061	0	4.1605	2.57777	3.04761	2.8232	2.42474	2.01463	2.01018
>4930578C19Rik	chrX:18418426-18461274	-	0.6	0.107	0.154	0.1	0.611617	0.490417	0.588546	0.596078	0	0.0731588	0.0220242
>4930578E11Rik	chr18:29396715-29496416	-	1.16	0.345	0.295	0	0	0.0224556	0.0638215	0.024819	0	0.117905	0
>4930578I06Rik	chr14:63971121-63987780	-	0.72	0.875	0.889	0.533	0	0.0467046	0	0.015715	0	0	0
>4930578M01Rik	chr15:98985964-98989281	+	2.28	0.252	0.2	0.043	0.111487	0.0557886	0.222821	0.404154	0.0598228	0	0.0499053
>4930578N18Rik	chr16:76122612-76156086	+	0.92	0.86	0.888	0.5	0	0	0	0	0	0	0
>4930579F01Rik	chr3:138164134-138186713	-	1.2	0.327	0.504	0.172	0.226275	0.0310252	0.307914	0.0657833	0.0302801	0.0799912	0.0251918
>4930579G18Rik	chr14:54650510-54655100	+	2.36	0.579	0.543	0.255	1.92817	1.66696	2.15716	2.53302	1.5088	2.06305	2.12641
>4930579G24Rik	chr3:79629078-79632819	+	3.64	0.075	0.043	0.02	11.9768	8.56427	11.0914	6.87603	11.3293	10.3946	14.9099
>4930579K19Rik	chr9:98562459-98563611	-	3.72	0.094	0.099	0.04	0.76285	0.898649	1.05295	1.0199	1.77721	1.5092	1.23714
>4930581F22Rik	chr9:35116727-35130922	+	3.84	0.095	0.057	0.015	3.29207	2.24927	2.81849	2.87037	0.211106	0.454477	0.708061
>4930583K01Rik	chr7:118243906-118245551	+	6.2	0.026	0.04	0.009	0.11519	0.0995343	0.0576721	0.0337164	0.12403	0.278462	0.200556
>4930583P06Rik	chr2:124217678-124222358	-	0.6	0.829	0.891	0.292	0	0	0	0	0	0	0
>4930584F24Rik	chr5:26460069-26493314	-	0.4	0.824	0.704	0.286	0	0	0	0.0133299	0	0	0
>4930590J08Rik	chr6:91904232-91950725	+	0.64	0.926	0.906	0.389	0.0514872	0.0123436	0.0130753	0.0717011	0.105766	0.5416	0.404226
>4930590L20Rik	chr1:140570175-140656402	-	1.48	0.156	0.075	0	0	0.0549476	0.105008	0	0	0.208623	1.17465
>4930591A17Rik	chr2:179414935-179416880	+	1.36	0.29	0.198	0.02	0.592289	0.500506	0.575493	0.485083	0.633344	0.975099	0.52817
>4930592A05Rik	chr15:33593880-33653436	-	0.2	0.9	1	0.364	1.24119	2.27561	3.39128	2.21962	0.420187	0.604205	0.553335
>4930592I03Rik	chr18:82918404-82920560	-	1.44	0.891	0.854	0.436	0.252686	0.269978	0.050536	0.79164	0.16117	0.284607	0.044817
>4930593A02Rik	chr3:58692588-58788524	+	7.8	0.002	0.002	0	0	0	0.0536646	0	0.114604	0.303566	0.328968
>4930593C16Rik	chr9:120924454-120930802	-	1.92	0.373	0.366	0.143	0	0	0.19462	0	0	0.102295	0.0923868
>4930594C11Rik	chr1:37485850-37488605	-	2.2	0.909	0.886	0.429	0.0481586	0.0478884	0.0974535	0.137392	0.148709	0.117983	0.320852
>4930595M18Rik	chrX:81419574-81458122	-	0.68	0.667	0.455	0	0	0.0281941	0.0679346	0.0109864	0.189966	0.260422	0.0558836
>4930596D02Rik	chr14:35809485-35811978	-	0.44	0.92	0.844	0.429	0	0.0705122	0.0414864	0.0693968	0	0	0
>4930596I21Rik	chr1:138977656-138979246	+	0.6	0.852	0.867	0.615	0	0.0683812	0.132265	0.159715	0	0.564688	0
>4930597G03Rik	chr14:51317334-51345489	-	0.44	0.812	0.919	0.333	0	0	0	0	0	0.077555	0
>4930598F16Rik	chr1:95701183-95716518	-	0.4	1	0.952	0	0	0	0	0	0	0	0
>4930599N23Rik	chr6:39118472-39148312	+	6.68	0.035	0.056	0.016	0.643947	0.883762	0.34493	1.32299	7.60052	7.72838	10.3991
>4931402G19Rik	chr2:120455697-120469367	-	1.08	0.81	0.765	0.588	0.119291	0.0736326	0.120429	0.108469	0.164487	0.455961	0.284746
>4931403E22Rik	chr19:26768800-26823907	-	0.52	0.92	0.778	0	0.169613	0.222629	0.16169	0.479041	0	0	0
>4931403G20Rik	chr12:69843685-69853671	+	1.52	0.988	0.959	0.5	0.0543037	0.0538445	0.0272456	0.162115	0.0561114	0.0968106	0
>4931406B18Rik	chr7:43492043-43505938	-	1.88	0.2	0.27	0.111	0.0983152	0.0907761	0.188627	0.11915	0.123219	0.157131	0.0455637
>4931406C07Rik	chr9:15283336-15306448	-	3.52	0.11	0.105	0.049	18.856	18.2104	22.5208	17.7475	10.0154	13.5021	15.8105
>4931406H21Rik	chr14:25586803-25590661	+	1.64	0.856	0.909	0.531	0.371437	0.263696	0.239956	0.59677	0.0692777	0.0106509	0.00961925
>4931406P16Rik	chr7:34236713-34285609	-	0.48	0.84	0.873	0.562	22.4789	20.0754	14.7603	23.2258	38.6231	49.601	41.0524
>4931408C20Rik	chr1:26681800-26687460	-	0.16	0.778	0.571	0.143	0	0.00593278	0	0	0	0	0
>4931408D14Rik	chr19:37258425-37264095	-	1.76	0.258	0.469	0.108	0.0430738	0.0612788	0.251177	0.22815	0.472345	0.064532	0.603069
>4931409K22Rik	chr5:24543433-24555469	-	0.76	0.915	0.866	0.417	0.124753	0.132628	0.140565	0.13399	0.872826	0.126415	0.418219
>4931412M21	chr12:10446387-10531303	+	0.32	0.929	0.885	0.143	0	0	0	0	0	0	0
>4931414P19Rik	chr14:54583662-54605908	-	3	0.106	0.23	0.073	5.00263	4.6015	4.98872	4.0617	4.35825	4.15254	2.88815
>4931417E11Rik	chr6:73468572-73469667	-	1.84	0.378	0.32	0.043	0	0	0.358253	0	0.331321	0.168704	0
>4931419H13Rik	chr3:55055241-55084002	+	3.96	0.061	0.023	0.01	0	0.0487432	0	0	0.109545	0	0
>4931420L22Rik	chr16:71131075-71139029	+	0.6	1	0.889	0.083	0	0	0	0	0	0	0
>4931423N10Rik	chr2:23207475-23267129	+	1.56	0.318	0.271	0	0	0	0.0751553	0.00812622	0.412233	0.373657	0.861573
>4931428F04Rik	chr8:105280408-105289528	-	5.64	0.013	0.024	0.006	6.24819	4.51121	4.03172	4.87154	9.08808	7.2065	6.2674
>4931428L18Rik	chr1:31141077-31222656	-	1.08	0.188	0.143	0.026	0.0891574	0.0708596	0.358632	0.0817085	0.710282	0.430903	0.389727
>4931429I11Rik	chr9:40894848-40964112	-	3.16	0.102	0.29	0.077	0.529968	0.581985	0.696544	0.233985	0.427211	0.220179	0.419339
>4931429L15Rik	chr9:46303360-46319986	-	0.76	0.967	0.845	0.583	0.0221782	0	0.13448	0.0499501	0	0.0424454	0.0935707
>4931429P17Rik	chr13:47960329-48018608	-	1.32	0.278	0.303	0.1	0.06767	0.0105798	0.0680834	0.0260592	0	0	0
>4931430N09Rik	chr6:118880157-118885543	+	0.84	0.884	0.894	0.654	0	0.0203438	0	0.0172486	0.0430034	0	0
>4931431B13Rik	chr7:128192049-128203328	-	2	0.861	0.917	0.406	0	0	0.130095	0	0	0.143875	0
>4931431C16Rik	chr5:35581226-35588763	-	1.2	0.965	0.886	0.641	0.129472	0.169947	0.229103	0.20605	0.133284	0.0594576	0.109436
>4931431F19Rik	chr7:104127912-104129823	-	1.04	0.187	0.346	0.054	0	0.0116521	0.0239488	0	0	0.0227877	0
>4931440F15Rik	chr11:29822394-29825668	-	1.96	0.292	0.295	0.333	0.76238	0.68263	0.759191	0.692557	0.233551	0.284846	0.345426
>4931440J10Rik	chr14:62760500-62830126	+	4.8	0.06	0.113	0.066	0	0	0	0.0665467	0.122753	0	0.0510649
>4931440P22Rik	chr3:65527484-65529414	-	3.44	0.035	0.05	0	0.662936	0.486413	0.49489	0.562183	1.197	0.841593	1.34963
>4932411E22Rik	chr11:89390222-89418948	-	0.88	0.923	0.866	0.286	0.0166588	0.0183526	0.100864	0.0152674	0.0171169	0	0.0142792
>4932411N23Rik	chrX:126812461-126834004	-	0.28	0.571	0.8	0.143	0	0.01711	0.0365002	0.0322732	0	0	0.0102471
>4932412D23Rik	chr16:42725701-42875587	-	5.32	0.023	0.02	0	0.0632993	0.093279	0.503554	0.0941262	0.795754	0.825346	1.93668
>4932413F04Rik	chr9:103557089-103565891	+	1.72	0.471	0.339	0.204	0	0.0330296	0	0.0582777	0.148217	0.159078	0.199345
>4932414J04Rik	chr11:21494729-21511180	-	0.2	0.917	0.5	0.5	0	0	0	0	0	0.0408613	0
>4932414N04Rik	chr2:68657883-68748465	+	0.96	0.667	0.567	0.133	0.0239052	0.0246411	0.424915	0	0.355914	0.262597	0.188148
>4932415M13Rik	chr17:53716508-53733843	+	0.44	0.862	0.938	0.263	0.0430776	0.0158241	0.0145129	0.00847627	0.0590205	0	0.0354252
>4932416H05Rik	chr2:129798368-129801459	-	4.48	0.062	0.08	0.042	2.6148	2.89915	2.67739	2.71446	1.62243	2.0601	3.21988
>4932416K20Rik	chr8:104795236-104798792	+	1.88	0.181	0.242	0.051	0.0735531	0.0192642	0.0248767	0.0315887	0.0125692	0.01161	0.0302175
>4932418E24Rik	chr2:26271646-26294557	-	0.64	0.907	0.931	0.537	0.250977	0.135195	0.0423711	0.35515	0.014315	0.0493862	0
>4932429P05Rik	chrX:89752267-89755491	+	0.36	0.333	0.818	0	0	0	0	0	0	0	0
>4932435O22Rik	chr11:114413404-114448860	-	1.4	0.928	0.877	0.375	0.0642242	0.258167	0.104167	0.18237	0.0264189	0.0470645	0.0219803
>4932438A13Rik	chr3:36863105-37053033	+	3	0.103	0.139	0.026	12.6758	11.1448	11.962	14.9409	36.9949	42.8419	44.9255
>4932438H23Rik	chr16:91053934-91069145	-	1.36	0.48	0.456	0.053	0.0365777	0.190702	0.116979	0.158109	0.0188697	0.0499812	0.0611086
>4932441J04Rik	chr5:57570083-57717919	-	7.8	0.002	0.004	0	0	0.073726	0.144621	0.428347	0	0	0
>4932443I19Rik	chr8:13705888-13743066	+	1.68	0.584	0.754	0.095	0	0	0	0.0563556	0.0728498	0.0672904	1.2475
>4932702P03Rik	chr13:24905599-24911780	+	1.44	0.216	0.181	0.154	0	0	0	0	0	0.308837	0.0721141
>4933400A11Rik	chrX:169776377-169779635	-	0.4	0.923	0.895	0.8	0	0.0234613	0.0389002	0.087828	0	0.0757854	0.098745
>4933400B14Rik	chr17:89320226-89327333	+	0.32	1	0.947	0	0	0	0	0	0	0	0
>4933400C23Rik	chr9:92718715-92795711	+	0.64	0.738	0.763	0	0.243425	0.23432	0.325034	0.199476	0.0280717	0	0
>4933400F21Rik	chr1:89676506-89683892	-	0.76	0.824	0.877	0.64	0.0120617	0.0709732	0.0122601	0.364256	0.0741984	0	0.0103163
>4933400L20Rik	chr8:103603798-103680382	+	0.56	0.962	0.929	0.25	0	0	0	0	0	0	0
>4933401B06Rik	chrX:107542581-107543800	+	0.56	0.545	0.733	0	0	0	0	0	0	0	0
>4933401D09Rik	chr17:15631787-15641102	+	1.36	0.181	0.231	0	0.216081	0.124851	0.251002	0.0327769	0.0752975	0.298368	0.0626468
>4933401H06Rik	chr3:135833693-135840269	-	1.36	0.167	0.185	0.043	0	0.051759	0.642625	0.215129	0.0573825	0.197978	0.185818
>4933402C06Rik	chr7:40674736-40691260	+	0.72	0.882	0.864	0.364	0	0.0300369	0	0.0744784	0	0	0
>4933402D24Rik	chr1:63754908-63769267	-	1.24	0.95	0.875	0.065	0.078434	0.0127827	0.105125	0.103851	0.0271317	0.121987	0
>4933402E13Rik	chrX:62283498-62292078	+	0.92	0.5	0.575	0.167	8.34193	4.42552	5.97853	3.76068	11.3774	9.45207	6.48241
>4933402J07Rik	chr8:87563906-87589197	+	0.56	0.86	0.864	0.636	0.484183	0.115354	0.193392	0.237425	1.07938	1.59156	0.846891
>4933402J10Rik	chr5:59963118-59986002	-	0.52	0.824	0.742	0.25	0	0	0.0527957	0.0308497	0	0	0
>4933402J15Rik	chr14:74355526-74369741	+	1.16	0.512	0.388	0.114	0.0277537	0.0141258	0	0	0	0.0498857	0.0241245
>4933402N03Rik	chr7:131138346-131146283	-	0.56	1	0.883	0.375	0	0	0	0	0	0	0
>4933402N22Rik	chr5:11918042-11922804	+	0.56	1	0.4	0	0	0.0865117	0.132529	0	0.14001	0	0.038829
>4933402P03Rik	chr11:69816565-69818440	-	0.92	0.889	0.898	0.174	0.0286122	0.0275189	0.0287522	0.0168593	0.0895995	0.110251	0
>4933403O08Rik	chrX:112239048-112243852	+	0.56	1	0.862	0	0.770329	0.431356	0.18516	0.327763	2.53014	7.76149	5.29609
>4933404G15Rik	chr16:16707686-16718121	-	0.24	0.889	0.941	0.5	0	0	0.0293894	0	0	0	0
>4933404K08Rik	chr13:23278349-23282267	+	1.12	0.836	0.338	0.059	0	0.149643	0.0987525	0.242567	0	0	0
>4933404O12Rik	chr5:136919145-136937109	+	2.68	0.192	0.204	0.058	3.2334	2.73089	2.69568	2.04497	1.86007	3.08298	3.0632
>4933405D12Rik	chr3:122882591-122924116	-	3.44	0.045	0.043	0.017	0.350047	0.19428	0.477543	0.200222	0.820364	1.17534	1.68932
>4933405E24Rik	chr11:54177771-54213288	-	1.04	0.875	0.773	0.533	0	0	0	0	0	0	0
>4933405L10Rik	chr8:105708302-105710168	+	3	0.171	0.277	0.1	0.477728	0.65781	0.346161	0.324535	0.595319	0.205642	0.592445
>4933405O20Rik	chr7:50599189-50600528	+	0.68	0.821	0.786	0.095	0	0	0	0	0	0	0
>4933406C10Rik	chr12:32919383-32953789	-	5.68	0	0.008	0	0.566839	0.610202	1.11153	0.525271	2.00745	2.6659	5.96488
>4933406D12Rik	chr2:146542930-146546108	+	0.32	1	0.95	0.167	0	0	0	0	0	0	0
>4933406F09Rik	chr14:7412472-7422685	+	0.36	NA	NA	NA	0	0.150321	1.55574	0.0673997	0.15491	0.102374	0
>4933406G16Rik	chr11:19065274-19075740	+	0.52	1	0.839	0.208	0	0.0168859	0.0332334	0.0108972	0	0	0
>4933406I18Rik	chr7:114315478-114415161	-	9.56	0	0.003	0.012	0.302533	0.158056	0.201319	0.216898	0.491158	0.680885	0.786395
>4933406J08Rik	chr2:122186271-122206393	+	1.68	0.325	0.256	0.189	0.0855493	0.266981	0.540026	0.321925	6.43811	10.0115	21.2052
>4933406J10Rik	chr7:82743345-82755644	-	1.08	0.984	0.896	0.556	0.050471	0	0	0.215188	0	0	0
>4933406K04Rik	chr12:106685606-106716324	-	2.28	0.485	0.615	0.176	0.035289	0.0342864	0	0.0434857	0	0.0338388	0.0880725
>4933406M09Rik	chr1:134385939-134390983	+	0.52	0.806	0.919	0.583	0.0775711	0.154481	0.0782017	0.333696	0.0807402	0.145735	0.0224317
>4933407E24Rik	chr4:124569178-124575538	+	0.88	0.898	0.892	0.538	0	0	0	0	0	0.0233061	0
>4933407G14Rik	chr10:75449509-75463104	+	0.92	0.758	0.746	0.281	0	0.0178862	0	0.0222156	0	0	0
>4933407I05Rik	chr9:51914428-51927003	+	1.2	0.119	0.356	0.037	0	0	0	0	0	0	0
>4933407K13Rik	chrX:75725457-75764699	-	1.44	0.022	0.041	0.125	3.79377	3.07956	3.11229	4.13384	1.18303	0.950592	1.21349
>4933407L21Rik	chr1:85928482-85931756	+	0.76	0.547	0.731	0.429	0.255327	0.332601	0.422719	0.302164	0	0.0411747	0.214331
>4933408B17Rik	chr18:34579845-34597468	-	0.84	0.92	0.869	0.222	0.68157	0.982982	0.976285	1.22309	2.07293	3.57627	5.67438
>4933408J17Rik	chr10:93589412-93605245	+	3.72	0.101	0.113	0.039	0.0493101	0.125838	0.0742791	0.0674868	1.22353	1.08285	1.34094
>4933408N05Rik	chr8:114341160-114351478	-	1.64	0.551	0.442	0.077	0.0883278	0.124486	0.0295892	0.0517443	0.0611072	0	0.0254884
>4933409G03Rik	chr2:68582412-68616463	+	1	0.684	0.723	0.125	0.0353123	0	0.320316	0	0.408638	0.102767	0.271127
>4933409K07Rik	chr4:42153452-42462993	+	1.48	NA	NA	NA	32.8907	37.375	34.2398	50.2845	3.22204	6.62819	2.73804
>4933411E08Rik	chr10:117925458-117948307	+	1.72	0.284	0.419	0.172	0.0543247	0.155568	0.244361	0.0490011	0.0561425	0.0518581	0
>4933411G06Rik	chr10:51756173-51757194	-	0.92	0.421	0.288	0.093	0	0.0292868	0.0962398	0	0.154752	0	0
>4933411G11Rik	chr5:143181016-143205068	+	3.84	0.106	0.082	0.018	0.0208348	0.0969474	0.40111	0.0619652	0.971972	0.675735	1.38963
>4933411K16Rik	chr19:42052227-42053628	+	1	0.9	0.892	0.478	0.539596	0.702828	0.202231	0.607554	0.14067	0.0324837	0.0293373
>4933412E12Rik	chr10:116950561-116963279	+	6.64	0.069	0.126	0.016	1.80441	2.85913	2.32521	2.13845	0.999841	2.19642	0.816675
>4933412E24Rik	chr15:60014865-60016618	-	1	0.143	0.305	0.105	0.262247	0.461004	0.42245	0.175029	0.462859	0.378474	0.312127
>4933412O06Rik	chr13:15781663-15802630	-	1.2	0.378	0.379	0.111	0.0871303	0.0205114	0	0.028472	0	0	0
>4933413G19Rik	chr6:128375509-128385144	+	1.24	0.934	0.893	0.364	0.0907727	0.134375	0.22384	0.0997933	0.099141	0.649468	0.314196
>4933413J09Rik	chr14:26357546-26400456	+	1.12	0.877	0.793	0.261	3.87112	3.70662	4.33181	4.05483	0.0265079	0.173671	0.0759888
>4933413L06Rik	chr13:117706763-117720011	-	0.36	0.727	0.774	0.143	0	0	0	0	0	0	0
>4933415F23Rik	chr1:23100473-23102253	-	1.88	0.218	0.202	0.042	0.38686	0.755688	1.81848	0.347462	0.990748	0.403214	1.03829
>4933416C03Rik	chr10:116111663-116113917	-	3.36	0.136	0.129	0	0.856344	0.81566	1.8327	0.488142	19.9462	24.2266	45.7343
>4933416E03Rik	chr2:159947340-159981289	+	1.28	0.088	0.247	0.051	0	0	0	0	0	0.0786455	0
>4933416I08Rik	chrX:53686490-53691332	+	1.12	0.968	0.909	0.111	0.000470273	0.000340345	0.000459375	0.000472188	0.000554319	0.000279113	0
>4933416M06Rik	chr13:101254318-101293396	+	1.12	0.792	0.896	0.059	0	0.0175152	0	0	0	0	0
>4933416M07Rik	chr8:27142909-27149706	+	2.16	0.297	0.294	0.067	0.553247	0.531482	0.492852	0.715492	2.59481	2.52428	1.80992
>4933417A18Rik	chr13:34924408-34953196	+	0.64	0.87	0.721	0.688	0	0.0230622	0	0	0	0	0
>4933417D19Rik	chr8:123235090-123242359	+	2.08	0.589	0.588	0.129	0.31414	0.504916	0.46844	0.630416	2.63209	2.87789	3.96273
>4933417E11Rik	chr1:71958997-72005195	-	1.24	0.889	0.942	0.455	0.0453366	0.0642176	0.0889751	0.130593	0	0.0437174	0
>4933417G07Rik	chr3:55847104-55848065	+	0.4	0.808	0.964	0.545	0	0.0254478	0	0.043522	0.111129	0.191714	0.133582
>4933417O13Rik	chr7:143322771-143330650	-	0.64	0.921	0.95	0.571	0.122462	0.111343	0.0919851	0.0580119	0.0319316	0.0549364	0.103128
>4933421I07Rik	chr7:42445461-42448080	-	0.88	0.328	0.5	0.207	0	0.0412892	0.0692627	0	0.036105	0.0665213	0.116607
>4933421O10Rik	chr4:33027138-33031323	-	6.8	0.01	0.006	0.006	4.33163	4.51176	3.90597	5.54327	0.856361	1.0192	1.60583
>4933422A05Rik	chr9:35281104-35285423	+	0.84	0.854	0.86	0.379	0.0348102	0.0170529	0.174606	0	0.0732741	0.0675016	0.18289
>4933422H20Rik	chr11:115440544-115448268	+	1.36	0.683	0.728	0.185	0.164989	0.138398	0.142251	0.202988	0	0.0225111	0.0406613
>4933424G05Rik	chr18:14988994-15047987	+	1.4	0.382	0.584	0.163	0.026265	0.0815741	0.211986	0.122395	0.164171	0.21713	0.374051
>4933424G06Rik	chr1:36714537-36757960	+	0.76	0.83	0.852	0.6	0.086766	0.114837	0.0859126	0.114898	0.137133	0.157291	0.147631
>4933425B07Rik	chr14:46602805-46637423	-	1.08	0.913	0.864	0.523	0.0235725	0.0594113	0	0.0391938	0	0.171739	0
>4933425L06Rik	chr13:105082121-105121782	+	0.96	0.174	0.221	0.114	0.438688	0.362881	0.506846	0.34691	3.13173	4.07641	5.88761
>4933426M11Rik	chr12:80790531-80880833	+	4.48	0.014	0.01	0	14.8162	13.9085	11.6435	15.1076	17.8369	21.9324	28.8701
>4933427D06Rik	chr6:89096114-89110037	+	1.96	0.18	0.19	0.013	2.33692	1.7589	2.02251	1.78972	21.116	25.3015	25.9024
>4933427D14Rik	chr11:72154096-72203371	-	1.12	0.473	0.65	0.156	7.49009	6.75424	6.49597	7.18504	5.92927	8.00492	11.2037
>4933427E11Rik	chr15:74709160-74710374	+	3.56	0.148	0.254	0.182	0.1991	0.245262	0.555192	0.371932	0.584247	0.148858	0.343497
>4933427E13Rik	chr11:25326106-25367137	+	0.48	0.955	0.861	0.4	0	0	0.031545	0.0260135	0	0	0
>4933427G17Rik	chr7:120982508-121014787	+	4.88	0.011	0.008	0.025	0.16942	0.183131	0.243968	0.172795	5.62751	7.93427	10.9812
>4933427I22Rik	chr4:139926110-139943519	-	1.76	0.739	0.685	0.038	0.103287	0.0161601	0	0.0710847	0	0.0618529	0
>4933428C19Rik	chr4:40482839-40525548	-	0.52	0.765	0.75	0.722	0	0	0.12502	0	0	0	0
>4933428G20Rik	chr11:97490782-97500340	-	6	0.124	0.144	0.007	0.462103	0.656101	0.232337	0.772165	1.24339	1.31877	1.15883
>4933429K18Rik	chr19:45726554-45730558	-	1.4	0.899	0.947	0.596	0.0486994	0	0	0	0.0518721	0	0
>4933429O19Rik	chr14:48878872-48887112	+	1.56	0.223	0.28	0.06	0	0.0267371	0.0573022	0.0166997	0	0	0
>4933430H16Rik	chr7:82937937-82971391	-	1.36	0.493	0.516	0.111	0.261512	0.372063	0.163318	0.355304	0.13651	0.117508	0.274057
>4933430I17Rik	chr4:62525368-62547993	+	4.2	0.106	0.141	0.089	0.84923	0.810082	1.08601	0.626742	3.36506	3.19643	5.55736
>4933430M04Rik	chr11:24481908-24569951	+	0.48	0.698	0.553	0.182	0.0714341	0.0342573	0	0.0653115	0	0	0
>4933430N04Rik	chr8:9125411-9132288	-	1.28	0.482	0.78	0.429	0	0	0	0	0	0	0
>4933431E20Rik	chr3:107888849-107896213	-	2.32	0.155	0.253	0.167	5.24746	4.56327	4.50049	4.81744	1.75139	1.92504	0.994724
>4933431G14Rik	chr6:72120212-72123197	-	1.12	0.623	0.563	0.455	0.363429	0.19526	0.415367	0.735123	0.0862572	0.34668	0.0952988
>4933432G23Rik	chr9:118429838-118437048	+	1	0.927	0.929	0.688	0	0.0293858	0	0.0203101	0	0	0
>4933432I03Rik	chr14:102987411-103033803	-	1.4	0.214	0.209	0.037	0.0462121	0.233586	0.231404	0.150059	0.0490931	0.0846915	0
>4933432I09Rik	chr16:18209685-18213863	-	1.2	0.781	0.793	0.357	0.0968707	0.206816	0.0348848	0.0951512	0.10905	0.0923938	0.117504
>4933432K03Rik	chr7:121587385-121589836	-	1.44	0.473	0.522	0.133	0.19456	0.331745	0.752687	0.216678	0.213921	0	0.0891091
>4933433C11Rik	chr2:25212558-25214630	-	0.76	0.565	0.641	0.414	0.164575	0.10135	0.0328729	0.144852	0.378623	0.767709	0.416126
>4933433F19Rik	chr8:30568394-30575573	+	0.68	0.9	0.831	0.375	0	0.0271853	0	0	0	0	0
>4933433G08Rik	chr9:61103011-61105386	-	1	0.875	0.812	0.5	0.0246912	0	0	0.0162137	0	0	0
>4933433G15Rik	chr9:75410183-75415537	+	6.8	0.005	0	0.007	0.253411	0.169665	0.210659	0.282976	1.73219	2.32677	3.22226
>4933433G19Rik	chr13:66996817-67032405	-	0.32	0.75	0.929	0.4	0.0469831	0.0559138	0.0464466	0.042345	2.11403	1.79319	1.16832
>4933433H22Rik	chr17:84078659-84089875	+	1.48	0.945	0.929	0.438	0.0255554	0.041311	0.10316	0	0.0797022	0	0
>4933434E20Rik	chr3:90051635-90063341	+	1.28	0.082	0.045	0.136	33.5939	34.3955	38.8675	28.6888	42.1811	48.24	49.855
>4933436E23Rik	chr1:139379451-139402852	+	1	0.07	0.203	0	0	0	0	0	0	0	0
>4933436H12Rik	chr7:68417423-68426133	+	0.8	0.909	0.861	0.348	0	0	0	0	0	0	0
>4933436I01Rik	chrX:67919863-67921450	-	0.24	1	0.857	0	0	0	0.0331968	0	0	0	0
>4933438B17Rik	chr5:127030788-127088529	+	0.8	0.536	0.763	0.353	0	0.0196802	0.0417859	0.0346634	0	0.151396	0
>4933438K21Rik	chr4:147063365-147068436	-	0.92	0.929	0.857	0.556	0.353844	0.559181	0.246562	0.407579	0.0567083	0.691413	0.141542
>4933439C10Rik	chr11:59505684-59511067	+	3.04	0.167	0.179	0.043	10.7947	7.14284	10.039	8.5729	5.16848	4.01846	5.72209
>4933439K11Rik	chr1:172541619-172550806	-	1.92	0.467	0.53	0.1	0.215412	0.111108	0.106924	0.364414	0.17136	0.0527139	0
>4933440J02Rik	chr10:111586718-111594273	-	2.08	0.177	0.29	0.011	0.0429385	0.0401329	0.0422295	0.130875	0.134537	0.438424	0.327275
>4933440M02Rik	chr7:125331781-125349786	-	1.28	0.78	0.75	0.375	0.027665	0.0787187	0.249936	0.0547146	0.716494	0.0264143	0.0477177
>5031410I06Rik	chr5:26098667-26105314	-	0.44	1	0.25	0.667	3.36351	5.87797	3.57314	14.0005	0.63022	0.295178	0.137905
>5031414D18Rik	chr14:75016026-75052532	+	2.44	0.121	0.13	0.077	0.16732	0.192326	0.508058	0.116153	1.03353	0.893918	0.532138
>5031425E22Rik	chr5:23431807-23434353	-	5.36	0.023	0.005	0.018	6.21954	6.75465	4.68145	7.46588	4.71961	5.46928	5.42938
>5031425F14Rik	chr2:166447450-166458770	+	1	0.738	0.802	0.594	0.0282051	0.128038	0.0852141	0.0840122	0.058963	0	0
>5031426D15Rik	chr2:6922701-6928722	-	1	0.85	0.934	0.12	0.0567874	0.426377	0.173368	1.1993	0.0290021	0	0.0120941
>5031434C07Rik	chr6:112286793-112290319	-	0.84	0.909	0.972	0.353	0.0427891	0.0760447	0.0647862	0.0528804	0.0221569	0.11689	0.0367516
>5031434O11Rik	chr3:51559756-51567116	+	2.8	0.043	0.152	0	0.529329	0.569247	0.882758	0.96682	0.57335	0.433106	0.537526
>5031439G07Rik	chr15:84945719-84987971	-	5.08	0.134	0.106	0.02	8.89676	9.80336	6.56296	10.2441	14.6652	10.4959	9.50601
>5033403H07Rik	chr5:52973011-52992292	-	1.28	0.881	0.905	0.355	0.130618	0.0640974	0.127748	0	0	0.403698	0
>5033404E19Rik	chr1:185497305-185498014	+	1.2	0.848	0.849	0.256	0	0	0	0.0693323	0.166852	0	0
>5033406O09Rik	chr12:111941990-111944482	-	2.08	0.128	0.146	0.045	4.47243	3.84723	4.17632	3.55859	0.442155	0.0476308	0.0460682
>5133400J02Rik	chr11:51189832-51220418	-	1.72	0.253	0.164	0.053	0.0546774	0.0810197	0.106919	0.277687	2.29765	2.42092	1.79068
>5330411J11Rik	chr2:59382492-59386682	-	1.32	0.515	0.807	0.179	0.0848263	0.0968114	0.197719	0.0651258	0.0584792	0	0
>5330413P13Rik	chr2:131820005-131847656	-	1.04	0.836	0.935	0.231	0.0119922	0	0.0121897	0.00709283	0	0.0113561	0
>5330417C22Rik	chr3:108458068-108536522	-	2.96	0.043	0.079	0	1.06541	1.35951	1.06671	0.61934	2.62119	2.43937	1.29115
>5330426P16Rik	chr16:50726750-50732773	-	3	0.117	0.163	0.025	5.22726	4.46222	4.28821	4.15699	0.314089	0.792124	0.808005
>5330434G04Rik	chrX:105372993-105391754	-	0.84	0.086	0.022	0	0	0.0134684	0	0.0209862	0	0	0
>5330439B14Rik	chr6:142614594-142626462	+	1.16	0.846	0.822	0.667	0.0676491	0.0369056	0.067834	0.0615431	0	0.0611281	0
>5430401F13Rik	chr6:131543761-131553757	+	0.4	0.941	0.75	0.2	0	0	0	0.148543	0	0	0.175988
>5430402E10Rik	chrX:77919785-77925062	-	0.32	1	NA	NA	0	0	0	0	0	0	0.229177
>5430402O13Rik	chr6:50566642-50594865	+	3.96	0.013	0.03	0	0.467114	0.565864	1.20874	0.684818	1.6606	1.91939	3.53857
>5430403N17Rik	chr8:35864084-35882957	-	1.12	0.871	0.84	0.407	0.017445	0.00817193	0.0529506	0	0	0	0
>5430405H02Rik	chr2:156852402-156862945	-	5.88	0.074	0.055	0.019	14.2434	13.3449	11.7129	15.6125	23.1543	21.8389	15.1841
>5430416N02Rik	chr5:100420841-100429535	-	3.52	0.026	0.023	0	14.1303	13.8005	14.0811	12.1148	12.6534	10.5662	8.93482
>5430416O09Rik	chr4:43730033-43734534	+	1.32	0.629	0.734	0.324	0.254396	0.168173	0.247676	0.125762	0.358585	0.490047	0.148578
>5430419D17Rik	chr7:131174401-131250945	+	0.92	0.893	0.901	0.3	0.060232	0.0339442	0.167425	0.0437002	0	0	0
>5430421F17Rik	chr8:25302649-25306270	-	2.04	0.142	0.248	0	0.0391458	0.0691231	0.019683	0.034102	0	0	0
>5430421N21Rik	chr15:101485129-101491512	-	1.8	0.924	0.848	0.607	0.0262496	0	0.157808	0.0171629	0.0271143	0.0250447	0
>5430425K12Rik	chr13:80940402-80948597	+	0.68	0.869	0.803	0.1	0	0.0747724	0.153258	0.174587	0	0	0
>5430427M07Rik	chr12:91045847-91056635	+	0.76	0.778	0.755	0.385	0	0.0466099	0	0.0970766	0	0	0
>5430427O19Rik	chrX:85870272-85891499	+	0.76	0.667	0.947	0	0.0566322	0.0353966	0.0804378	0.107743	0	0.0907833	0.0290405
>5430428K19Rik	chrX:6452375-6574663	-	0.52	0.889	0.765	0.8	0	0	0	0.0327763	0	0	0
>5430434I15Rik	chr3:38203150-38208119	-	0.92	0.804	0.762	0.286	0	0	0	0	0	0	0
>5430435G22Rik	chr1:131688694-131713464	+	1.2	0.568	0.707	0.171	7.09417	8.41221	8.13579	6.44643	1.76393	1.52278	0.709439
>5430437J10Rik	chr15:5496317-5594983	+	0.6	0.769	0.784	0	0	0.0398898	0	0.0243166	0.525159	0.358301	0.251131
>5430440P10Rik	chr14:105427558-105437716	+	2.16	0.121	0.195	0.032	0.0990231	0.199388	0.0967886	0.162762	0.259458	0.0478547	0
>5530400C23Rik	chr6:133292215-133295790	+	0.36	0.833	0.889	0.333	0	0	0	0	0	0	0
>5530401A14Rik	chr11:81860676-81894582	+	0.4	0.958	0.978	0.375	0	0	0	0	0	0	0
>5530601H04Rik	chrX:105040853-105070124	-	1.48	0	0.067	0	2.36572	2.83366	2.92168	2.80735	1.5781	1.54835	1.95839
>5730403I07Rik	chr9:77366411-77399416	-	1.2	0.935	0.919	0.438	0.0668629	0.0322569	0.112587	0.119172	0.346513	0.584903	0.471661
>5730405O15Rik	chrX:13042014-13045295	+	2.04	0.296	0.17	0	0.749674	1.19322	0.738888	0.859072	0	0	0.0513632
>5730408K05Rik	chr19:8888386-8888770	-	3.28	0.101	0.16	0.04	9.39163	7.00752	6.51789	4.2163	11.3734	6.29587	6.26858
>5730409E04Rik	chr4:126609853-126614371	+	2.6	0.111	0.183	0.085	8.69205	8.25861	8.08171	8.53438	1.86326	1.3226	1.58729
>5730412P04Rik	chrX:136104602-136115420	+	0.6	0.75	1	0.833	0.0696404	0.0333744	0.0694606	0.0230233	0	0	0.290283
>5730416F02Rik	chrX:109001484-109002296	+	0.88	0.333	0.245	0.071	0.12774	0.0695148	0	0.0536319	0	0	0.0576823
>5730420D15Rik	chr10:95417374-95428640	+	7.32	0.002	0.003	0	0.452866	0.452307	0.203454	0.598239	0.0442062	0	0
>5730422E09Rik	chr5:149119564-149182036	-	1.44	0.241	0.382	0.182	0.18799	0.0714539	0.189256	0.263009	0.0557342	0.147624	0.066995
>5730435O14Rik	chr10:41568015-41576476	+	1.08	0.825	0.784	0.483	0.284101	0.103255	0.630474	0.0302329	0	0	0
>5730455P16Rik	chr11:80360491-80378015	-	2.4	0.103	0.035	0.013	9.85057	8.76919	11.0727	10.1512	3.73134	6.6425	11.8413
>5730457N03Rik	chr6:52308388-52314832	-	3.92	0.008	0.046	0	0	0.0398524	0	0	0.140177	0.0822869	0.0746884
>5730460C07Rik	chr3:153789304-153792087	-	1.24	0.931	0.882	0.5	0	0	0	0	0	0	0
>5730480H06Rik	chr5:48395572-48414294	+	0.6	0.939	0.894	0.429	2.54445	1.96059	2.45285	2.04354	0.743846	1.66173	2.48171
>5730488B01Rik	chr4:44702799-44705110	+	2.72	0.026	0.036	0	0.019426	0.0206551	0.0196236	0	0	0	0
>5730507C01Rik	chr12:18514509-18535254	+	4.28	0.039	0.016	0.023	4.39258	4.81295	4.99202	5.80041	25.5326	27.152	24.8437
>5730508B09Rik	chr3:127869687-127896323	-	4.2	0.122	0.167	0.068	4.08251	3.04618	4.06948	2.86977	18.2674	15.6631	20.94
>5730522E02Rik	chr11:25616845-26210576	-	4.2	0.075	0.078	0.091	0.492305	0.269263	0.338812	0.415455	0.032077	0.110373	0
>5730559C18Rik	chr1:136213521-136234280	-	3.04	0.176	0.197	0.056	0.379614	0.396732	0.4438	0.526069	1.68201	1.23676	0.466557
>5830411N06Rik	chr7:140247377-140299791	+	0.72	0.867	0.878	0.455	0.196442	0.148113	0.208626	0.152976	0	0	0
>5830415F09Rik	chr4:46376974-46389423	-	3.84	0.024	0.048	0.043	6.73055	6.37642	6.36532	7.41052	23.7891	21.3798	24.5065
>5830416I19Rik	chr5:64044972-64050226	+	1.64	0.321	0.284	0.02	0.0506465	0.0179676	0.119519	0.0265368	0.052184	0.0620293	0.0979726
>5830416P10Rik	chr19:53441211-53464796	-	0.64	0.769	0.744	0.4	0.162138	0.180748	0.148387	0.25882	0.00828203	0.0142861	0
>5830417I10Rik	chr3:88777056-88829371	+	2.88	0.057	0	0.074	16.1523	14.1826	12.0258	15.6945	15.6002	22.6645	17.7611
>5830418P13Rik	chr9:103423577-103461260	+	1.92	0.41	0.328	0.16	0.0827852	0.064656	0.104254	0.0189456	0	0.0985402	0.0177991
>5830428M24Rik	chr12:69464786-69475550	-	1.96	0.315	0.366	0.068	0.0955328	0.101049	0.334681	0.0679053	0	0.133967	0.0845673
>5830432E09Rik	chr7:135648456-135652314	-	2.28	0.865	0.864	0.465	0.218752	0.135504	0.188323	0.224501	0	0.120579	0
>5830444B04Rik	chr4:155400968-155421704	-	2	0.916	0.834	0.256	0.330931	0.439183	1.29985	0.742012	0.0430133	0.0245084	0.110675
>5830454E08Rik	chr9:120577330-120578073	+	2.72	0.123	0.102	0.015	0.726812	1.30752	1.41016	0.719111	2.88866	1.89693	1.52264
>5830473C10Rik	chr5:90561208-90597906	+	1.44	0.719	0.8	0.195	0.0200857	0.0638102	0.0809362	0.0249361	0.0206769	0.019099	0.0842073
>5930403L14Rik	chr4:154630690-154636367	-	10.08	0.003	0.003	0.009	0.27143	0.347595	0.368293	0.41481	0.686007	0.609404	0.481329
>5930412G12Rik	chr5:128579129-128600687	-	7.08	0.008	0.015	0	0.130174	0.143448	0.112682	0.159335	0.824035	0.792062	0.125832
>5930430L01Rik	chr5:148990055-148995215	-	2.4	0.232	0.304	0.038	1.37289	1.12079	1.09102	1.66567	0.313704	0.29167	0.132159
>5930438M14Rik	chr13:101232126-101247551	+	1.08	0.931	0.944	0.276	0.0548564	0.029466	0.0555064	0.0323637	0	0.0325101	0.0610306
>6030407O03Rik	chr1:73618380-73864466	-	0.88	0.953	0.871	0.379	0.585836	0.475126	0.486394	0.461149	0	0	0
>6030408B16Rik	chr15:101293211-101297426	+	1.8	0.881	0.798	0.214	34.2009	35.4127	36.8357	33.5171	1.24298	0.621018	0.38913
>6030419C18Rik	chr9:58488602-58499742	+	5.72	0.011	0.021	0	5.37674	8.50323	5.9121	9.12844	1.59148	1.39575	1.68421
>6030440G07Rik	chr12:110994397-111013872	+	1.92	0.146	0.327	0.038	0.404479	0.223074	0.357844	0.306381	0	0	0
>6030443J06Rik	chr5:22550412-22558171	+	2.24	0.128	0.124	0.03	0.709505	0.88358	0.345169	1.024	0.204789	0.299221	0.174125
>6030458C11Rik	chr15:12808176-12824657	-	5.12	0.148	0.151	0.025	16.0984	11.5848	13.1027	13.0151	12.852	16.1214	16.8635
>6030466F02Rik	chr8:123733957-123739941	+	1.12	0.922	0.889	0.684	0.0986982	0.256224	0.230495	0.280563	0	0	0
>6030468B19Rik	chr11:117797659-117807308	+	1.08	0.939	0.904	0.788	0	0.0430693	0	0	0	0	0
>6030469F06Rik	chr12:31168861-31185922	+	0.72	0.843	0.881	0.611	1.64281	1.58256	2.28128	1.7219	0	0	0
>6030498E09Rik	chrX:38772779-38962688	+	1.04	0.103	0.143	0.111	1.92748	1.62371	1.63204	1.30442	0.0429416	0.0740783	0.309706
>6230400D17Rik	chr14:20702011-20703099	-	3.6	0.095	0.074	0.043	1.76564	1.23896	1.43699	1.35905	1.09587	0.823682	1.59041
>6330403A02Rik	chr1:180432372-180483504	-	3.56	0.077	0.115	0.013	0.142969	0.235639	0.218371	0.39485	0.0929379	0.164251	0.033202
>6330403K07Rik	chr11:71031940-71033617	-	2.36	0.141	0.255	0.052	28.9592	40.8371	36.5846	40.812	1.23979	1.44001	0.766196
>6330407A03Rik	chr4:3714963-3716806	+	1	0.871	0.893	0.143	0	0.026932	0	0.0557266	0	0	0
>6330408A02Rik	chr7:13258966-13278721	-	3.68	0.029	0.021	0.022	3.21328	3.54431	2.55564	3.42688	6.01344	7.84184	10.922
>6330409D20Rik	chr2:32732620-32741016	-	4	0.091	0.188	0.016	0.217974	0.196989	0.216756	0.339394	0.0461681	0.212619	0.0768153
>6330410L21Rik	chr3:129753757-129763882	+	1.6	0.667	0.68	0.133	0.0785554	0.0186115	0.0683949	0.0169547	0	0	0
>6330415B21Rik	chr6:77380256-77382475	-	0.44	0.897	0.925	0.588	0.769793	0.491751	0.613454	0.729384	0.313763	0.204707	0.120001
>6330416G13Rik	chr4:63560359-63586353	+	4.44	0.122	0.146	0.062	3.93517	3.53537	4.10434	3.37558	4.51983	4.52652	2.78181
>6330418K02Rik	chr5:138264044-138266661	+	4	0.151	0.186	0.054	1.67378	1.52008	1.77962	1.47594	1.33293	0.424167	0.898574
>6330419J24Rik	chrX:56374585-56378470	+	2.96	0.119	0.095	0.129	2.43837	2.10517	2.31138	2.49867	2.74267	2.36995	2.05047
>6330549D23Rik	chr3:96606661-96629819	-	2.84	0.114	0.11	0.103	5.02944	5.04843	5.09174	4.10938	1.27005	2.15667	2.08039
>6430411K18Rik	chr12:109591536-109592851	+	2.48	0.946	0.959	0.354	2.99527	3.83834	2.8392	4.5159	0.0378857	0.0653555	0
>6430503K07Rik	chr2:147187423-147188482	+	4.36	0.003	0.004	0.014	0	0	0.105008	0	0	0	0
>6430531B16Rik	chr7:139972302-139978755	-	2.44	0.19	0.23	0.02	0.292959	0.520955	1.25366	0.427326	2.68676	0.918044	1.49731
>6430548M08Rik	chr8:120114151-120165307	+	5.28	0.052	0.104	0.009	2.29825	2.49611	2.26093	2.64441	8.51819	6.46037	8.77888
>6430550D23Rik	chr2:156000442-156007977	-	3.52	0.214	0.188	0.051	0.450219	0.875171	1.10015	0.961651	0.912075	1.51404	1.92252
>6430562O15Rik	chr13:99410835-99412826	-	1.8	0.899	0.897	0.568	0.455697	0.411426	0.59213	0.775257	2.55654	2.76814	2.95275
>6430571L13Rik	chr9:107340639-107349683	+	2.52	0.036	0.093	0.019	0.365852	0.455109	0.440443	0.396057	1.74254	1.03979	1.0132
>6430573F11Rik	chr8:36489190-36513013	+	0.76	0.82	0.849	0.696	3.65995	4.70974	5.12163	4.13307	0.598119	0.32958	0.235824
>6430584L05Rik	chr6:55396886-55412285	+	1.36	0.879	0.838	0.312	0.68249	0.478473	0.663384	0.599391	0	0.0132047	0.0119257
>6430706D22Rik	chr1:88263112-88269408	-	1.84	0.948	0.909	0.577	85.0217	72.1411	69.7909	58.5668	74.0278	73.7411	65.2339
>6430710C18Rik	chr2:72745845-72813717	-	1.12	1	0.837	0.444	0.472303	0.637905	0.882426	0.475976	0.122113	0.331107	0.0762993
>6530402F18Rik	chr2:29245115-29252993	-	3.6	0.042	0.035	0.027	1.37274	1.57752	0.659814	2.11325	0.087841	0.0926825	0.0343938
>6530411M01Rik	chr17:9147718-9168022	-	2.28	0.066	0.07	0	0.0398395	0.0759194	0	0.04622	0.0415743	0	0.0345894
>6720468P15Rik	chr19:57508563-57512788	+	1.36	0.942	0.943	0.368	0.602099	0.701482	0.955332	0.507523	0.07404	0.481234	0.0468669
>6720483E21Rik	chr1:20888649-20890473	-	3.64	0.069	0.044	0.009	0.305588	0.215827	0.0872633	0.292542	0.184115	0.200922	0.0766424
>6720489N17Rik	chr13:62603014-62624182	-	1.08	0.154	0.127	0	5.87289	6.33532	7.86002	5.18114	2.02747	2.43258	2.56031
>6820408C15Rik	chr2:152415586-152444330	+	6.8	0.008	0.027	0	1.0423	1.16356	1.50242	0.836229	5.54109	3.53478	4.59745
>6820431F20Rik	chr8:20268285-20297432	-	3.56	0.426	0.064	0.014	180.458	181.91	172.888	158.846	33.5892	63.241	86.3419
>7420426K07Rik	chr9:98903118-98904622	+	0.88	0.254	0.412	0.154	0.0309759	0.0298039	0	0	0.129712	0.0857781	0
>7420461P10Rik	chr1:162647242-162658219	-	0.72	0.9	0.868	0.567	0.36259	0.229067	0.496375	0.382402	0.313668	0.405051	0
>7420700N18Rik	chr8:31367748-31382438	+	0.88	0.525	0.646	0.148	0	0.0122862	0	0.0216845	0	0.0250451	0
>7420701I03Rik	chr12:11047812-11078741	+	0.8	0.838	0.895	0.333	0	0	0	0	0	0	0
>7530416G11Rik	chr15:85492735-85503227	-	1.2	0.886	0.903	0.7	0	0	0	0	0.131916	0.0758558	0
>7630403G23Rik	chr9:34042370-34059019	+	0.24	0.625	1	0.75	0	0.0221131	0.0450066	0	0	0	0
>8030411F24Rik	chr2:148782008-148785936	+	0.6	0.814	0.947	0.5	36.3719	40.869	60.1942	38.6519	10.1666	8.59172	8.99157
>8030423F21Rik	chr5:52607549-52619011	-	1.84	0.154	0.206	0.098	0.340769	0.439377	0.549485	0.379702	0	0	0
>8030423J24Rik	chr13:70882947-70884503	+	0.84	0.754	0.659	0.227	0.950441	0.583987	1.2307	1.04826	0	0	0
>8030442B05Rik	chr2:11338365-11398500	-	0.92	0.914	0.809	0.36	0	0	0.0948417	0.0279513	0.10151	0.0874415	0.121856
>8030443G20Rik	chr4:108942842-108972077	-	1.16	0.75	0.99	0.423	0.0560438	0.0948533	0.0561474	0.0797883	0	0	0.14464
>8030462N17Rik	chr18:77633280-77714010	-	6.92	0.012	0.018	0	7.37452	6.01237	6.58556	6.76692	14.6357	17.6043	15.3342
>8430408G22Rik	chr6:116650683-116652847	+	1.48	0.833	0.858	0.289	1.26708	1.51311	1.80961	1.27946	0.0757379	0.0653267	0.213671
>8430419L09Rik	chr6:135197986-135236240	+	3	0.16	0.153	0.19	7.78028	6.91725	6.48301	12.5184	3.18043	2.32443	2.19136
>8430422H06Rik	chr18:14232305-14278542	+	1.36	0.873	0.896	0.086	0	0	0.0747838	0	0	0	0
>8430423G03Rik	chr5:148950249-148951658	+	2.24	0.25	0.453	0.097	0.0869553	0	0.084897	0.0288247	0	0	0
>8430426J06Rik	chr15:81242653-81251862	-	1	0.904	0.852	0.455	2.28165	3.36195	3.07914	3.27035	0	0.084593	0.0483943
>8430429K09Rik	chr11:3452436-3479831	+	3.88	0.004	0.013	0	3.88514	4.52929	5.51407	3.8896	2.39711	2.96155	2.04099
>8430431K14Rik	chr19:31213542-31216396	-	0.48	0.938	0.714	0.333	0.0154814	0.00757551	0.0626362	0.179302	0	0	0
>8430436N08Rik	chr4:7560687-7573801	+	0.52	0.8	0.742	0.333	0.184581	0.109833	0.0452465	0.0529076	0.048195	0	0
>8430437L04Rik	chr2:72703509-72729468	+	1.96	0.347	0.329	0.068	0.0553965	0.0130629	0.195737	0.0897199	0	0	0
>9030025P20Rik	chr17:14978863-14991577	+	3.36	0	0	NA	11.94	11.0676	12.7555	12.626	5.08464	5.94625	9.30148
>9030204H09Rik	chr2:35819189-35823385	+	0.56	0.926	0.914	0.619	0.0874952	0	0	0	0	0	0
>9030404E10Rik	chr16:30021841-30039479	-	1.36	0.931	0.863	0.625	0	0.0478707	0	0	0	0.0722384	0
>9030612E09Rik	chr10:43174698-43176565	+	7.64	0	0.007	0	1.36901	0.922253	0.591473	0.725471	0.202851	0.297875	0.206253
>9030617O03Rik	chr12:100779122-100872610	+	1.2	0.867	0.837	0.625	4.00355	2.70868	3.96316	2.95458	0.167276	0.226445	0.10182
>9030619P08Rik	chr15:75427605-75431829	-	0.56	0.867	0.974	0.294	0	0.0577602	0.237124	0.0197217	0.0645645	0	0
>9030624G23Rik	chr12:24043201-24097269	-	4.12	0.04	0.049	0	6.07441	5.77479	4.85667	6.64692	11.317	11.355	7.8131
>9030624J02Rik	chr7:118740270-118841491	+	1.76	0.112	0.173	0.061	28.6944	25.9282	26.6065	21.7085	35.3366	29.3272	23.4013
>9030625G05Rik	chr18:74972763-74981547	-	1.24	0.286	0.459	0.185	0.803608	0.306709	0.704969	0.475753	0.0500405	0	0.0832665
>9130008F23Rik	chr17:40875481-40880558	-	1.92	0.255	0.18	0.042	1.06448	1.0629	1.09448	1.00084	0.0863469	0.151287	0.105708
>9130011E15Rik	chr19:45818143-45998488	-	3.56	0.088	0.074	0.043	9.7601	9.36931	7.59873	8.32769	15.1698	15.5336	15.4308
>9130015A21Rik	chr12:35672290-35695118	-	0.56	1	0.857	0.2	0.0543603	0	0	0.0995986	0	0	0
>9130015L21Rik	chr2:160016652-160040620	+	0.84	0.943	0.869	0.2	0	0	0	0	0	0	0
>9130019O22Rik	chr7:127382259-127387166	-	1.76	0.063	0.085	0.041	2.33978	2.15351	1.65935	1.81148	1.01051	1.32654	0.71239
>9130019P16Rik	chr6:54269680-54430221	-	2.56	0.226	0.276	0.149	0.153903	0.111147	0.0585994	0.20057	0.177289	0.196358	0.0902992
>9130023H24Rik	chr7:128234450-128238031	-	4.64	0.076	0.061	0.053	2.54345	2.31186	2.30904	2.1219	4.61121	4.672	7.35331
>9130024F11Rik	chr1:56971468-56975196	+	4.88	0.007	0.007	0	0.122972	0.351012	0.349537	0.175256	0.239583	0.212091	0.346779
>9130204L05Rik	chr3:91088136-91090805	-	0.2	0.5	0.333	0	0	0.130262	0.123298	0.298676	0	0	0.365507
>9130209A04Rik	chr18:47452667-47470868	+	0.64	0.976	0.804	0.571	0	0	0	0	0	0	0
>9130221F21Rik	chr6:72013895-72042528	-	0.6	0.919	0.878	0.2	0.0506259	0.0247297	0.0512211	0.00552443	0.0867826	0.016032	0.0417266
>9130221H12Rik	chr7:25228722-25230264	+	0.8	0.875	0.867	0.724	11.6429	12.9289	9.46433	13.1081	39.9019	28.5478	35.7932
>9130227L01Rik	chr1:55931240-55972098	+	0.72	0.778	0.833	0.5	0	0	0	0.0218912	0	0.0457093	0.0206409
>9130230L23Rik	chr5:65987927-66004285	-	1.64	0.297	0.344	0.047	0	0.0193319	0.0968187	0.0563218	0	0	0
>9130401M01Rik	chr15:58022270-58034294	-	3.08	0.094	0.143	0.089	33.0642	34.9005	36.0216	33.7867	55.4736	50.407	44.4922
>9130409I23Rik	chr1:181051236-181060667	+	1.2	0.826	0.71	0.143	0	0	0	0.0282568	0.0248596	0.0459249	0
>9230009I02Rik	chr11:51085086-51091835	+	1.72	0.515	0.52	0.079	0	0.0253914	0.0839578	0.0138451	0	0	0
>9230102K24Rik	chr10:110600649-110615961	+	1.16	0.225	0.29	0	0.11058	0.131978	0.256558	0.0847179	0	0	0.0920735
>9230102O04Rik	chr2:9883040-9889540	-	2.88	0.188	0.194	0.029	0.0721773	0	0.0719317	0.0898583	0	0	0
>9230104L09Rik	chr2:148846713-148850934	-	0.76	0.169	0.182	0.139	0.427012	0.372151	0.496996	0.257803	0.0925164	0	0
>9230105E05Rik	chr10:120389522-120392793	+	1.48	0.86	0.833	0.4	0.119748	0.0688507	0.201476	0.155453	0.618463	0.42475	0
>9230110C19Rik	chr9:8021671-8042823	-	2.4	0.231	0.232	0.073	9.13327	13.6823	16.1983	10.8808	17.8942	20.4583	36.4279
>9230110F15Rik	chr9:35838328-35844150	-	0.12	0.636	0.8	0	0	0	0	0	0	0	0
>9230112D13Rik	chr14:34511620-34522801	-	1.56	0.203	0.281	0.088	0.134772	0	0	0.0789043	0.146459	0.32926	0.17605
>9230112J17Rik	chr9:60523966-60545882	-	1.52	0.73	0.641	0.179	0	0.0326105	0.174243	0.0988557	0.138533	0	0.0946353
>9230114K14Rik	chr5:52190680-52197984	+	5.2	0.033	0.039	0.022	0.852918	0.570112	0.881915	0.713168	0.660962	1.14117	0.845409
>9230116L04Rik	chr12:79088704-79103939	-	0.84	0.897	0.828	0.182	0.293592	0.143337	0.234083	0.358075	0.154955	0.20103	0.248352
>9230116N13Rik	chr1:136411915-136415519	-	4.2	0.218	0.285	0.038	1.52989	1.52252	2.08571	1.37036	0.467575	0.402845	0.469404
>9330020H09Rik	chr15:98567323-98570864	+	3.52	0.156	0.21	0.157	1.52887	0.897725	1.33122	0.880781	0.889813	0.82983	0.934267
>9330102E08Rik	chr6:128169699-128183803	-	0.52	0.857	0.919	0.625	1.41118	1.88369	2.57994	2.15933	15.7569	16.6721	21.6905
>9330111N05Rik	chr13:80964073-81079857	+	3.28	0.071	0.04	0	0.0337362	0.0987898	0.0334693	0.066622	0	0.181091	0.142507
>9330117O12Rik	chr18:54611743-54639870	+	1.48	0.56	0.603	0.069	0.0498744	0.0872302	0.0999271	0.0412128	0	0.0237757	0
>9330133O14Rik	chr8:122443655-122446476	+	3.2	0.042	0.06	0.015	2.78701	2.54633	3.04347	2.83209	1.38595	1.32064	0.860163
>9330151L19Rik	chr12:69197210-69199868	+	5.52	0.018	0.023	0	8.05502	6.89413	9.33107	7.23036	4.66469	4.48547	5.73985
>9330158H04Rik	chr6:36333137-36388234	-	3.56	0.009	0.019	0	0.141552	0.145947	0.157835	0.136998	0.0436355	0.067116	0.0698734
>9330159F19Rik	chr10:29211642-29230779	+	0.64	0.769	0.821	0.438	0.310908	0.360472	0.37034	0.410097	0.0542448	0.137413	0.0881788
>9330159M07Rik	chr9:88841797-88858870	-	2.52	0.055	0.034	0.023	1.79838	1.98335	2.10913	2.24128	1.02744	0.888012	0.865625
>9330162012Rik	chr13:24937400-24939049	+	3.84	0.147	0.125	0.05	1.75771	1.5263	1.69913	2.17207	0.300019	0.287271	0.351347
>9330162B11Rik	chr1:188006575-188008990	-	1.16	0.717	0.663	0.1	0	0.0103124	0	0.0168514	0	0	0
>9330175E14Rik	chr8:94433126-94435103	-	1.36	0.773	0.8	0.094	0.0606937	0.018136	0.0606698	0.0806033	0	0.0544427	0.0526562
>9330175M20Rik	chr1:51218385-51333779	-	1.76	0.3	0.331	0.032	0.0174524	0.0085314	0.0881455	0.0361405	0	0.078464	0.146123
>9330178D15Rik	chr3:155976353-156008592	+	0.24	0.875	0.875	0.714	0	0	0	0	0	0	0
>9330179D12Rik	chr6:127149388-127212419	+	2.16	0.24	0.2	0.103	0.823442	0.746308	1.10874	1.02121	0	0.167787	0.0639861
>9330182L06Rik	chr5:9266192-9480717	+	3.68	0.063	0.057	0	1.07105	0.934967	1.09819	0.737791	3.36681	2.89745	3.67324
>9330182O14Rik	chr15:40134364-40150010	+	1.08	0.806	0.86	0.394	0	0.0107787	0.110859	0.0572061	0	0	0
>9330188P03Rik	chr14:105589548-105593929	+	2.48	0.085	0.174	0	0	0	0.0450066	0.041384	0	0	0
>9430007A20Rik	chr4:144519821-144529353	+	0.56	0.891	0.837	0.267	0	0	0	0	0	0	0
>9430008C03Rik	chr2:158353699-158361522	-	2.16	0.085	0.161	0.015	10.6521	9.82865	10.4459	10.2078	7.40356	6.03569	5.68567
>9430014N10Rik	chr15:93904855-93927111	-	1.4	0.639	0.803	0.027	0	0.0203396	0	0.0282357	0	0	0
>9430015G10Rik	chr4:156109997-156127263	+	3.56	0.082	0.143	0.011	16.0199	14.648	15.1973	12.0217	29.9698	24.9954	36.8031
>9430016H08Rik	chr1:57406547-57415958	+	3.6	0.046	0.017	0.012	18.3254	19.9374	21.7819	18.7511	16.9213	15.0394	21.2282
>9430018G01Rik	chr6:43442428-43474318	+	0.56	0.261	0.436	0	0.190374	0.280159	0.225567	0.291903	0.411871	0.584962	0.300738
>9430019J16Rik	chr2:75436056-75444179	-	0.4	0.826	0.857	0.25	0	0	0	0	0	0.200158	0
>9430020K01Rik	chr18:4634928-4682869	+	3.4	0.076	0.07	0.029	27.7554	24.9219	19.1802	25.6732	10.4328	12.9933	11.5779
>9430021M05Rik	chr2:162661162-162675204	+	7.16	0.01	0.009	0.01	0.084044	0.116758	0.211824	0.118137	0.390381	0.174805	0.321053
>9430037G07Rik	chr9:88595324-88599243	-	2.4	0.019	0.024	0.029	2.16752	1.69492	1.97324	1.9852	2.66633	1.77258	1.14034
>9430038I01Rik	chr7:137375568-137410756	-	3.44	0.04	0.06	0.04	6.95189	7.27119	7.44036	7.24692	9.2883	6.96501	6.0372
>9430041J12Rik	chr7:4074124-4120728	-	1.72	0.5	0.607	0.074	0.445929	0.536561	0.273919	0.387853	0.300143	0.174781	0.0480361
>9430060I03Rik	chr1:92933542-92950590	-	0.68	0.947	0.897	0.167	0.110345	0.150934	0.138897	0.0481837	0.172172	0.128959	0.164665
>9430069I07Rik	chr15:34349050-34357872	-	0.56	0.875	0.985	0.409	0.101108	0.049049	0	0	0	0	0
>9430076C15Rik	chr6:53287294-53397216	+	3.56	0.023	0.054	0	0.116157	0.234629	0.132568	0.347211	0.0746032	0.077172	0.0248808
>9430083A17Rik	chr13:51097737-51100727	-	7.72	0.029	0.034	0.018	1.60412	1.35681	1.25274	1.30735	0.181617	0.230042	0.137269
>9430091E24Rik	chr8:111127443-111145498	-	5.88	0.048	0.054	0	1.48368	1.21698	1.48281	1.82547	3.25535	5.18967	4.63957
>9530002B09Rik	chr4:122689258-122705135	+	0.16	0.667	0.875	0.25	0.190959	0.369098	0.124474	0.14175	0.27135	0.475465	0
>9530003J23Rik	chr10:117233752-117238681	-	1.32	0.545	0.662	0.158	0.0398395	0.0237049	0.157186	0.02311	0	0.0765981	0.0345894
>9530026F06Rik	chr1:61378431-61395904	+	1.72	0.177	0.266	0.028	0	0.0549706	0	0	0	0	0
>9530026P05Rik	chr6:92940581-93111749	+	2.12	0.139	0.177	0.057	0.75536	1.11763	1.09558	1.43277	0.106362	0.0491226	0
>9530027J09Rik	chrX:48276791-48285426	-	4.28	0.067	0.052	0	2.22237	3.19673	3.11353	3.12756	2.7917	2.95092	4.00778
>9530036O11Rik	chr5:28466983-28719209	+	4.48	0.013	0.002	0	0.0602758	0.0814932	0.0762421	0.0697447	0.123937	0.178265	0.226294
>9530051G07Rik	chrX:153037628-153072915	+	2.8	0	0.013	0	0.0978115	0.149937	0.0496851	0.0970915	0.020044	0.071508	0.0491096
>9530052E02Rik	chr8:11007849-11054541	+	7.08	0.041	0.032	0.026	0	0	0.156755	0.0612027	0.448956	0.290249	0.363221
>9530053A07Rik	chr7:28129465-28164811	+	1	0.899	0.897	0.457	0.0375064	0.0547389	0.0872869	0.016726	0.0655982	0.0433879	0.0136656
>9530059O14Rik	chr9:122572500-122580647	+	5.08	0.007	0.019	0	0.0218	0.00534613	0	0.0551978	0	0	0
>9530068E07Rik	chr11:52396427-52408723	+	3.16	0.065	0.131	0.019	109.39	117.736	88.8998	111.532	34.0943	35.8387	46.8833
>9530077C05Rik	chr9:22411576-22444679	+	2.08	0.064	0.118	0	4.03317	3.65466	4.85026	3.41588	14.4918	15.1131	16.7589
>9530080O11Rik	chr4:95959710-95967655	-	3.4	0.045	0.065	0.016	0.385622	0.267681	0.390724	0.391225	1.43243	1.78766	1.71844
>9530082P21Rik	chr17:23749235-23754065	+	1.2	0.733	0.814	0.441	6.18734	6.3034	5.55497	5.84024	5.73418	5.75632	5.70665
>9530091C08Rik	chr9:68765345-68773322	+	1.48	0.916	0.947	0.452	1.02642	1.26884	1.00265	2.71684	0.00542179	0	0.0130345
>9630001P10Rik	chr5:45639274-45645469	+	2.56	0.14	0.109	0.031	0.738451	0.563441	0.970626	1.09158	0.0485632	0.059703	0.0658075
>9630013A20Rik	chr14:84458837-84476424	-	1.24	0.355	0.438	0.136	0	0	0	0.0182457	0.0456029	0.0392277	0.0189706
>9630028B13Rik	chr1:185429356-185441819	-	1.32	0.753	0.675	0.176	0.0898098	0.112275	0.0260624	0.109865	0.197366	0.109383	0
>9630028H03Rik	chr2:135580529-135583220	-	0.56	0.727	0.818	0.333	0.0980373	0.0187864	0.0394942	0.0393468	0	0.0186686	0.0337207
>9630033F20Rik	chr6:127085115-127109552	-	2.4	0.127	0.121	0.046	3.12253	3.21847	2.56507	2.92383	7.31446	8.12439	4.61308
>9830107B12Rik	chr17:48125604-48146307	-	0.68	0.943	0.873	0.4	0.0486318	0.123823	0.172799	0.0938524	0	0.033007	0.0103924
>9830132P13Rik	chr3:127916170-127955220	+	0.92	0.302	0.475	0.077	0	0.00614446	0.0104803	0.00611423	0	0	0.0176456
>9830147E19Rik	chr7:42609525-42642604	-	1.36	0.19	0.263	0.133	3.07829	3.83074	4.14251	3.72266	2.18454	2.54247	2.65428
>9830166K06Rik	chr19:8651795-8663335	-	1.2	0.405	0.481	0.208	0.161103	0.147937	0.163336	0.145746	0.0498238	0.250179	0.174887
>9930012K11Rik	chr14:70154404-70159502	-	2.68	0.166	0.058	0.034	1.96444	2.77608	2.99736	3.05694	0.829488	0.817506	0.696068
>9930014A18Rik	chr15:60822964-60831400	+	3.36	0.107	0.129	0.026	1.18853	1.33262	1.14036	1.72299	0.111252	0.17231	0.146487
>9930021J03Rik	chr19:29714401-29806009	-	6.08	0.015	0.022	0	13.6962	13.0125	12.6816	13.1535	17.9317	30.4211	33.0939
>9930104L06Rik	chr4:124937047-124944661	+	4.04	0.173	0.185	0.101	5.5706	5.28018	6.5668	5.74631	3.03628	4.57528	5.49676
>9930111H07Rik	chr1:85775270-85784694	+	1.76	0.832	0.873	0.312	0	0.0685413	0.0629734	0.0528898	0	0	0.163813
>9930111J21Rik1	chr11:48946149-48979381	-	0.84	NA	NA	NA	0.123695	0.200809	0.0292574	0.21353	0.0115151	0.0212727	0.114117
>9930111J21Rik2	chr11:49037659-49051242	-	0.84	NA	NA	NA	0.0185587	0.0881772	0.158234	0.209433	0.0191548	0.297377	0.0639519
>a	chr2:155013569-155051012	+	1.12	0.841	0.946	0.194	0.790505	1.00487	0.466086	0.540798	0	0.307576	0
>A130010J15Rik	chr1:193173468-193177832	+	2.68	0.112	0.127	0.057	1.89225	2.04711	3.17394	2.46721	2.99241	3.09974	3.60462
>A130077B15Rik	chr10:122565022-122569891	-	1.4	0.688	0.748	0.1	17.3735	29.5114	22.5131	52.3828	0	0	0
>A1bg	chr15:60917588-60921270	-	0.88	0.9	0.757	0.136	0.0251952	0	0	0	0	0.0480503	0.0625304
>A1cf	chr19:31868760-31949406	+	1	0.869	0.788	0.143	0.0226961	0	0.0230749	0	0.058287	0.981005	1.54424
>A230001M10Rik	chr3:102262404-102288771	+	1	0.773	0.875	0.269	0.0244303	0.0354538	0	0.00802089	0	0	0
>A230009B12Rik	chr17:10456215-10493057	+	1.32	0.979	0.915	0.519	0	0	0.0667445	0.019984	0	0.0771261	0.020812
>A230020J21Rik	chr1:191025350-191029781	+	2.32	0.081	0.067	0	0.252731	0.197473	0.225993	0.430451	0.466919	0.504253	0.992211
>A230028O05Rik	chr16:25059638-25069058	+	2.68	0.102	0.099	0.039	0.110766	0.0751409	0.192294	0.24528	0.0977576	0	0.0135737
>A230046K03Rik	chr10:83543940-83596473	+	4.28	0.031	0.032	0.044	17.2025	16.5986	22.8004	24.9929	11.685	17.118	22.9748
>A230050P20Rik	chr9:20868641-20874307	+	3.04	0.199	0.219	0.013	9.4882	8.07079	7.41553	8.24449	1.85219	1.50815	1.39692
>A230056J06Rik	chr13:59580175-59585223	-	5.2	0.13	0.113	0.055	0.0974053	0.0565295	0.0422727	0.0655976	0.142887	0.130165	0.280295
>A230056P14Rik	chr7:55962530-55980096	+	3.48	0.049	0.065	0.043	1.14539	1.08963	1.41273	1.12435	1.22827	1.25644	1.14886
>A230057D06Rik	chr7:61705849-61927574	-	0.32	0.727	0.296	0.286	3.43887	2.86648	2.80689	3.37492	0.0468565	0.04036	0
>A230065H16Rik	chr12:111406808-111412077	+	2.48	0.406	0.446	0.097	1.2748	2.33452	2.22386	2.55092	1.48526	1.485	1.36486
>A230070E04Rik	chr14:68123751-68131371	+	4.16	0.041	0.046	0.013	0.816273	1.82071	0.273458	3.03956	0.767733	4.87808	0.800442
>A230072C01Rik	chrX:20961675-20987349	+	2.36	0.125	0.136	0.118	4.413	4.36848	5.31946	5.34999	1.33534	1.94532	3.1166
>A230072E10Rik	chrX:151313334-151341879	-	0.56	0.059	0.4	0	0.306009	0.25357	0.175343	0.281486	0.519363	0.644948	0.282029
>A230073K19Rik	chr7:59281878-59289166	-	0.36	1	1	0	0.33233	0.408043	0.659445	0.57275	2.23971	3.1103	2.6213
>A230077H06Rik	chr7:40849152-40898324	-	6.88	0.004	0.004	0	0.392815	0.416977	0.473986	0.486863	0.0155222	0	0.0502656
>A230103J11Rik	chr8:85053159-85060460	-	3.08	0.148	0.274	0.094	0.830493	0.623127	0.800512	0.809847	6.01905	6.96547	5.31983
>A230108P19Rik	chr2:6193250-6321611	+	1.64	0.917	0.884	0.446	0.0534221	0.0805682	0.0179738	0.0544487	0.367364	0.553714	0.730037
>A2m	chr6:121636172-121679238	+	1.8	0.369	0.488	0	1.17129	1.10744	1.92152	1.04708	0.132163	0.117365	0.0759023
>A330009N23Rik	chr15:101221190-101225186	-	1.88	0.207	0.35	0.189	2.36401	2.19034	1.88212	2.6388	0.28654	0.252393	0.208561
>A330023F24Rik	chr1:195017398-195037908	+	0.72	0.31	0.456	0.167	0.421443	0.697663	0.714176	0.728147	0.101577	0.150805	0.282385
>A330032B11Rik	chr19:37173842-37196541	+	2.44	0.158	0.136	0.032	0.0709989	0.13437	0.0956099	0.312638	0	0.0423586	0
>A330033J07Rik	chr13:48044230-48262623	-	2.88	0.085	0.058	0.048	0.204064	0.128558	0.127112	0.134677	0.0645119	0.0148972	0.0134543
>A330035P11Rik	chr14:122097938-122106974	-	5.64	0.053	0.043	0.013	1.32331	1.12848	1.73502	1.23751	1.02683	2.01191	2.85179
>A330040F15Rik	chr19:12585867-12596566	-	2.16	0.05	0.071	0	0.488267	0.307756	0.220962	0.675721	0	0	0
>A330041J22Rik	chr9:86695441-86701253	+	4.6	0.299	0.099	0.127	0.94198	0.894656	1.09903	1.43236	1.00395	0.813697	1.25833
>A330048O09Rik	chr13:48272417-48273884	-	0.92	0.553	0.535	0.087	0.0849808	0.384557	0.161999	0.192164	0	0	0
>A330049N07Rik	chr10:72973302-73086705	-	1.08	0.455	0.523	0	0.205089	0.644297	0.230074	0.401188	0	0	0
>A330050F15Rik	chr17:69439325-69489233	+	3.88	0.074	0.072	0	0.0389771	0.0660912	0.0788688	0.0276925	0.0201337	0.0185973	0
>A330069E16Rik	chr2:91237145-91238357	+	2.72	0.056	0.098	0.035	1.55213	0.876187	1.24737	1.28372	0.244987	0.267358	0.101982
>A330070K13Rik	chr5:130378850-130384631	-	1.32	0.67	0.635	0.235	0	0	0	0	0	0	0
>A330074K22Rik	chr8:120204433-120228230	-	10.36	0.008	0.014	0	0.805459	0.751207	0.452045	1.17356	0.0369675	0.148736	0.0153783
>A330076C08Rik	chr13:44193588-44216487	-	1.12	0.895	0.904	0.5	0.117535	0.273124	0.56766	0.490821	0.0243657	0	0.0608162
>A330076H08Rik	chr7:61943900-61982303	-	0.52	0.564	0.419	0.2	1.61991	1.29813	1.73044	2.09138	0.025803	0	0
>A330093E20Rik	chr18:45683486-46045260	-	0.48	0.947	0.935	0.286	0.185509	0.24529	0.262587	0.152271	0.0574113	0	0.0478509
>A330102I10Rik	chr13:29016254-29040336	+	2.4	0.48	0.58	0.106	0.753289	0.759868	1.73093	0.981147	0.534802	0.945243	0.301803
>A3galt2	chr4:128759257-128769298	+	1.56	0.89	0.876	0.367	0.283591	0.284082	0.1307	0.299757	0.105896	0.281821	0.19205
>A430005L14Rik	chr4:153957236-153961924	+	4.36	0.291	0.219	0	24.7225	25.7118	26.2332	24.7189	41.7804	32.1014	28.0608
>A430033K04Rik	chr5:138622858-138648905	+	2.12	0.142	0.217	0.083	8.70168	8.69434	8.08492	9.41245	4.47931	4.57773	4.10196
>A430035B10Rik	chr6:8507058-8509161	-	8.36	0.003	0.006	0.023	0.305119	0.332322	0.378571	0.569991	0.559888	0.994444	1.15009
>A430078G23Rik	chr8:3353414-3390299	+	1.88	0.469	0.459	0.034	3.69602	3.84684	3.20238	4.52783	0.10673	0.216006	0.0366553
>A430088P11Rik	chr15:80691024-80697610	-	1	0.918	0.957	0.654	0.198324	0.192168	0.199332	0.16549	0.660419	0.52504	0.525803
>A430089I19Rik	chr5:94302518-94306796	-	0.28	0	NA	NA	0	0.0120866	0	0	0.0768821	0	0
>A430090L17Rik	chr13:114124347-114151592	-	1.72	0.977	0.911	0.442	0.0118018	0.0195771	0.0358809	0.0747881	0	0	0.0290815
>A430093F15Rik	chr19:10740946-10786043	+	1.12	0.904	0.847	0.2	0.0212932	0.0235536	0.0430536	0.064245	0.0220981	0.0380176	0.0183854
>A430105I19Rik	chr2:118754144-118762661	-	2.28	0.336	0.271	0.08	1.20553	1.09413	1.09572	1.16504	0.30846	0.241015	0.305185
>A4galt	chr15:83226721-83251774	-	3.84	0.063	0.112	0.014	9.89314	11.7257	11.8559	10.7816	0.178608	0.702091	0.559709
>A4gnt	chr9:99612501-99622367	+	0.88	0.981	0.931	0.375	0	0	0	0	0	0.0304825	0
>A530006G24Rik	chr2:147710692-147717632	+	1.52	0.525	0.505	0.121	0	0	0.0356036	0.0326094	0	0	0.0623138
>A530013C23Rik	chr2:167690758-167697413	+	10.32	0.047	0.069	0.005	0.0211318	0.0586248	0	0.0688568	0	0	0
>A530016L24Rik	chr12:112489447-112499927	+	1.6	0.905	0.838	0.68	0.0504361	0.168266	0.102103	0.164688	0	0.015999	0.0416409
>A530032D15Rik	chr1:85088138-85109853	-	1.36	0.289	0.194	0.095	0.993055	1.00219	1.28499	0.829999	0.0813311	0.165045	0.265573
>A530046M15Rik	chr13:15807242-15827537	+	0.6	0.875	0.886	0.263	0	0	0	0	0	0	0
>A530050N04Rik	chr18:61470224-61484607	-	1.92	0.605	0.701	0.115	0	0	0	0.0210091	0	0	0
>A530053G22Rik	chr6:60279042-60403707	-	0.28	1	0.875	NA	0	0	0	0	0	0	0
>A530054K11Rik	chr13:67617000-67637753	-	1.04	0.051	0.125	0	4.1436	4.64381	5.25137	5.02536	3.58618	5.72138	4.3302
>A530058N18Rik	chr2:114013564-114032292	+	4.48	0.096	0.098	0.018	0.0302153	0	0.0300769	0	0.0312791	0	0
>A530064D06Rik	chr17:48151895-48167257	-	1.04	0.659	0.316	0.087	0.480261	1.45286	1.94787	0.7623	0.0556946	0.503289	0.387647
>A530065N20Rik	chr13:60029710-60116669	+	2.12	0.902	0.892	0.409	0.0932335	0.0656572	0.047242	0.0694925	0	0.0522318	0
>A530072M11Rik	chr4:16164109-16266225	+	4.84	0	0.011	0.016	0.148086	0.418739	0.595882	0.430538	0.383565	1.20718	0.898983
>A530088E08Rik	chr17:32403013-32404808	+	1.64	0.3	0.239	0.075	0.204033	0.102104	0.0770192	0.26554	0.264815	0.304865	0
>A530099J19Rik	chr13:19727416-19732951	-	1.4	0.389	0.628	0.074	0.0318609	0.0328798	0	0.0459778	0	0	0
>A630001G21Rik	chr1:85717082-85736606	-	1.32	0.294	0.457	0.171	0.540591	0.589671	0.923173	0.686383	0.146083	0.170748	0.0787383
>A630010A05Rik	chr16:14562316-14621284	+	0.28	0.786	1	0.2	0	0.0744587	0.114978	0.0591899	0	0	0
>A630012P03Rik	chrX:52575842-52619047	+	0.56	0.778	0.955	0.333	0	0	0	0	0.04764	0	0
>A630019I02Rik	chr13:93094832-93098968	+	1.48	0.368	0.369	0.083	0.0441966	0.0606977	0.029769	0.0627589	0.0302426	0.092219	0
>A630020A06	chr15:3996038-4015858	+	3.52	0.029	0.032	0	0.333957	0.204503	0.326622	0.312426	0.076164	0.147635	0.566905
>A630023A22Rik	chr14:34051129-34102754	-	1.12	0.959	0.855	0.429	0.0717422	0.0788301	0.0710284	0.0533933	0	0	0.120626
>A630023P12Rik	chr5:110514922-110525979	+	0.92	0.875	0.837	0.545	0.174879	0.0828301	0.589864	0.0725106	0	0	0
>A630033H20Rik	chrX:107148926-107173661	+	0.48	1	0.933	0.375	0.381685	0.350989	0.593837	0.477467	0.0301279	0.025982	0.0251296
>A630066F11Rik	chr10:7663370-7664623	+	4.72	0.022	0.018	0	2.75911	2.55179	3.29172	2.75177	2.33027	1.55431	2.55925
>A630072M18Rik	chr5:20950988-20956398	+	3.56	0.191	0.132	0.067	2.39233	2.23274	2.30491	2.5943	1.72625	2.70808	2.4096
>A630073D07Rik	chr6:132625110-132627511	-	0.52	0.571	0.417	0	0	0	0	0	0	0.258274	0.359839
>A630075F10Rik	chr2:170061239-170070671	-	2.12	0.194	0.268	0	0.847385	1.07695	1.7154	1.37995	0.0764611	0.0682833	0
>A630076J17Rik	chr3:107230613-107234031	+	0.92	0.881	0.863	0.643	0.340622	0.0506855	0.324617	0.150373	0	0	0
>A630077J23Rik	chr4:43751858-43759464	+	1.76	0.98	0.871	0.366	0.159811	0.0515708	0.207543	0.0478475	1.06207	1.30737	0.449469
>A630089N07Rik	chr16:98062511-98082439	-	1.32	0.035	0.065	0.036	8.15155	20.4502	8.77547	25.082	0.984701	1.61947	0.75501
>A630095E13Rik	chr9:36635753-36638602	-	0.24	0.741	0.485	0.071	0	0	0	0	0	0	0
>A630095N17Rik	chr1:75220094-75232093	-	1.12	0.892	0.858	0.6	0.176854	0.134935	0.168083	0.0496522	0.17394	0	0
>A730006G06Rik	chr17:48064788-48090378	-	1.44	0.659	0.769	0.175	0.0502071	0.0249133	0	0	0	0	0
>A730008H23Rik	chr1:88264827-88277557	-	3.04	0.058	0.079	0.047	28.3871	22.4685	15.3237	20.0746	17.168	26.8286	9.06151
>A730017C20Rik	chr18:59062380-59076960	+	1.12	0.357	0.468	0.389	1.54682	1.92978	2.85479	2.15267	2.13652	1.57295	0.929053
>A730017L22Rik	chr2:130872540-130906396	-	4.64	0.086	0.044	0.023	2.88068	3.03594	2.98567	3.83645	0.466107	0.871235	0.301782
>A730018C14Rik	chr12:112411022-112423198	-	1	1	0.917	0.394	0.0261494	0.0128148	0.0263098	0.0257627	0	0	0
>A730020E08Rik	chr6:61175603-61180810	-	4.64	0	0	0	0.473655	0.530834	0.838607	0.548319	0.0289762	0.129932	0.0482159
>A730020M07Rik	chr3:121637125-121646453	-	0.84	0.933	0.893	0.529	0.201412	0.117663	0.219508	0.103249	0.038943	0	0.0324002
>A730036I17Rik	chr2:129218968-129235606	+	0.96	0.906	0.95	0.2	0.076348	0.0828187	0.129034	0.0847651	0.0391433	0	0.0108847
>A730043L09Rik	chr9:62242595-62244100	-	1.92	0.252	0.343	0.284	0	0	0	0	0.0421548	0	0
>A730046J19Rik	chrX:144153694-144166274	+	1.04	0.217	0.293	0.158	0.109775	0.515934	0.464646	0.73274	0.0280978	0.122779	0.0459153
>A730056A06Rik	chr7:73313805-73375774	-	5.56	0.067	0.125	0	0.662077	1.14906	1.0054	0.985529	0.125309	0.0540019	0.0130529
>A730082K24Rik	chr7:114948649-114983967	+	0.52	1	0.806	0.167	0	0	0	0.0148331	0	0	0
>A730085K08Rik	chr9:122382021-122398801	-	0.88	0.918	0.87	0.154	0	0	0	0.0594649	0	0	0.096706
>A730090H04Rik	chr11:95145052-95159047	+	3.8	0.111	0.105	0.012	0.194748	0.145994	0.083864	0.0902195	0.115669	0.22932	0.259135
>A730090N16Rik	chr3:65324019-65349429	-	0.84	0.645	0.827	0.2	0.17131	0.218302	0.239993	0.215233	0.107206	0	0
>A730098P11Rik	chr16:24529313-24534472	+	1.56	0.9	0.898	0.632	114.409	113.509	133.068	95.1553	27.9032	23.9922	27.4406
>A830009L08Rik	chr13:91368989-91388085	-	0.8	0.962	0.818	0.333	0.0157258	0.0509271	0.0637412	0.0274977	0	0.0149487	0
>A830010M20Rik	chr5:107497744-107512556	+	0.72	0.947	0.905	0.889	2.9624	2.833	2.98514	2.70497	3.12451	4.83488	8.64779
>A830018L16Rik	chr1:11414104-11975902	+	2.76	0.097	0.12	0	0.0822068	0.24523	0.137293	0.362971	0.325885	0.652286	1.3225
>A830019L24Rik	chr3:143243054-143257996	+	1.12	0.875	0.844	0.235	0	0	0.028049	0.0328876	0	0	0
>A830052D11Rik	chr18:32359056-32378284	-	1.88	0.325	0.313	0.192	0.172342	0.598464	0.387607	0.623132	0.727914	0.576519	0.44147
>A830080D01Rik	chrX:159532667-159593081	+	3.56	0.125	0.23	0.105	10.1697	9.21616	9.94496	10.6204	32.8577	43.3407	54.4672
>A830082K12Rik	chr13:78198016-78236564	+	3.12	0.042	0.051	0	0.349914	0.741755	0.804739	0.686563	0	0	0
>A830082N09Rik	chr10:33987215-33995055	-	0.92	1	0.902	0.312	0.903887	0.929933	1.29608	1.00741	0.0331734	0.0489516	0.0593092
>A930001A20Rik	chr3:14971200-15002727	+	1.12	0.318	0.367	0.118	0	0.0370877	0.123119	0	0	0	0
>A930001C03Rik	chr19:4439322-4448325	+	3.08	0.119	0.107	0.048	0.0563084	0.165218	0.164077	0.386621	0.118449	0	0
>A930003A15Rik	chr16:19876567-19884274	-	0.92	0.865	0.899	0.071	0.0986691	0.0204682	0.144685	0.0565159	0	0	0
>A930003O13Rik	chr5:22738910-22746884	-	2.24	0.053	0.065	0.015	0.139984	0.0232134	0.188071	0.197711	0.0482122	0.0222665	0.0402195
>A930004D18Rik	chr2:18025188-18037741	-	1.24	0.13	0.145	0	1.61805	1.76173	1.93584	1.62142	0.0977315	0.376278	0.103329
>A930005H10Rik	chr3:115881578-115888130	-	2.4	0.023	0.021	0.038	8.1834	7.60173	8.09259	6.29509	1.29836	1.10841	1.14005
>A930006I01Rik	chr2:103338600-103372764	-	1.04	0.898	0.933	0.281	0	0	0	0	0	0	0
>A930006K02Rik	chr16:91465103-91470123	+	2.32	0.08	0.096	0.027	3.00514	2.73205	3.20511	3.036	0.952963	0.717216	0.894686
>A930007I19Rik	chr19:29503662-29521987	-	7.64	0.004	0.011	0.005	0.425154	0.281334	0.273204	0.463291	0.119709	0.158395	0.145733
>A930009A15Rik	chr10:115569985-115582454	+	1.16	0.5	0.626	0.059	0.0500502	0	0	0.0411284	0	0	0
>A930011G23Rik	chr5:99297243-99729060	-	3.92	0.045	0.041	0.025	0.0130428	0.0268783	0.0527967	0.0618162	0.0535351	0.140064	0.0544693
>A930011O12Rik	chr14:64588114-64593961	+	4.88	0.004	0.01	0.009	0.0214554	0.0631483	0.0544351	0.0190456	0	0.0189519	0
>A930012L18Rik	chr18:44661664-44676271	+	3.12	0.104	0.123	0.06	0.397305	0.39477	0.229527	0.542194	0.0195004	0.0180122	0.0488027
>A930013F10Rik	chr8:22634383-22636809	-	1	0.939	0.932	0.467	3.10984	2.43735	1.97125	3.45202	1.21424	1.67085	1.61936
>A930015D03Rik	chr17:35994503-36038174	+	2.48	0.022	0.051	0	2.89459	2.16769	2.26895	2.69759	0.566161	0.513451	0.169853
>A930016O22Rik	chr7:19417465-19421417	-	2.48	0.217	0.201	0.04	0.0570479	0.131757	0.0577684	0.0710773	0.472484	0.319685	0.0327601
>A930017M01Rik	chr15:44881393-44884743	+	0.56	0.68	0.5	0.4	0.169728	0.255984	0.330824	0.133681	0.066995	0.437119	0.423817
>A930018P22Rik	chr2:104122768-104124746	+	3.36	0.107	0.179	0.08	0.4455	0.315954	0.0624182	0.337373	0.683969	0.480092	0.670853
>A930019D19Rik	chr2:146259285-146267160	+	0.68	0.878	0.705	0.867	0	0.0752215	0.0523419	0.10458	0.223439	0.405405	0.046537
>A930024E05Rik	chr5:122989353-122998341	+	4.88	0.011	0.003	0.008	2.29145	2.19612	2.76869	1.45763	0.399499	0.468662	0.528816
>A930041C12Rik	chr5:107630249-107633850	-	0.84	0.938	0.947	0.76	1.01075	0.449684	0.970697	0.71163	2.77439	3.19656	3.80143
>AA387883	chr19:52923180-52926931	+	2.4	0.073	0.074	0	0.0274064	0.0129238	0.110547	0.0413086	0	0.0492437	0
>AA388235	chr17:33981491-33985358	+	2.24	0.559	0.319	0.081	0.842121	0.880743	1.08285	0.854835	0	0.0198414	0
>AA413626	chr11:4918515-4918918	+	1.44	0.99	0.906	0.517	1.04299	0.796284	0.496801	1.85681	0.631265	1.94017	2.41174
>AA414768	chrX:12936872-12938541	+	2.8	0.14	0.185	0	14.9775	14.0673	17.0189	14.418	1.89953	1.18252	1.05061
>AA415398	chr4:119530314-119538769	-	7.04	0.007	0.014	0.01	1.60581	2.24099	2.41147	2.18834	2.85664	3.67975	4.9089
>AA465934	chr11:83291698-83294637	+	2.04	0.141	0.193	0.148	2.44464	3.34514	5.79708	2.72437	5.57673	2.75968	2.73472
>AA467197	chr2:122637886-122641076	+	2.6	0.215	0.247	0.148	8.63739	11.3907	15.4309	10.555	12.8384	7.22667	6.26687
>AA474331	chr10:39892759-39899238	-	3.12	0.059	0.064	0.01	4.00531	2.98684	3.19752	3.23464	2.84426	4.45116	3.27787
>AA536875	chr14:123168502-123176176	+	0.2	0	0.857	1	0.264939	0.323698	0.5336	0.32506	0.374165	0.399046	0.369249
>AA543186	chr2:25327449-25332571	-	4.32	0.037	0.087	0.037	0.517389	0.301568	0.574565	0.399468	0.87676	0.888209	0.930593
>AA543401	chr9:107192806-107194061	+	0.72	0.206	0.204	0.211	0	0.022911	0	0	0.20044	0.880655	0.196491
>AA545190	chr6:10971467-10974378	-	0.6	0.371	0.4	0.182	0	0	0.0478058	0.0397962	0	0	0
>AA619741	chr1:34633534-34636210	-	1.76	0.4	0.321	0	0	0	0	0.00977536	0	0	0
>AA792892	chr5:94377339-94384334	+	1.16	0.636	0.4	0	0	0.211649	0.198387	0.605709	0	0	0
>AA986860	chr1:130731975-130744622	+	1.2	0.426	0.315	0.107	1.1821	1.28955	0.920527	1.05693	0.249431	0.179385	0.242242
>AA987161	chr13:67589438-67609707	-	1.28	0.091	0.265	0	5.25838	8.2112	7.98936	7.42028	7.04987	9.62546	8.09443
>Aaas	chr15:102338246-102350759	-	2.92	0.038	0.064	0.018	27.8628	28.9667	23.6827	23.9953	83.7538	74.305	90.4437
>Aacs	chr5:125475872-125517403	+	3.56	0.072	0.067	0.025	8.52864	8.83883	6.90741	6.8755	12.0485	10.3933	7.03917
>Aadac	chr3:60031787-60040157	+	0.48	1	0.935	0.333	0	0.0359683	0	0.0845357	0	0	0
>Aadacl2	chr3:60006742-60025420	+	0.32	0.714	0.875	0.333	0.0293582	0	0.0294252	0.0484716	0	0	0
>Aadacl3	chr4:144453770-144463756	-	0.48	0.912	0.893	0.421	0	0.00828365	0.0141278	0	0	0	0
>Aadat	chr8:60506123-60545677	+	1.88	0.172	0.203	0.026	0.387035	0.299384	0.337183	0.228021	0	0.0987198	0
>Aaed1	chr13:64291835-64312710	-	3.4	0.197	0.14	0.123	25.5025	29.6583	29.0196	31.1801	28.9548	25.5187	27.1543
>Aagab	chr9:63602654-63641889	+	3.96	0.118	0.11	0.035	15.5796	15.9852	16.8188	13.1673	28.1123	24.3274	20.4303
>Aak1	chr6:86849516-87003227	+	4.56	0.031	0.075	0	6.50031	6.1882	4.8606	7.74086	4.63184	6.52141	6.66202
>Aamdc	chr7:97550330-97579497	-	6.16	0	0	0.011	19.3568	24.6751	25.0457	23.5039	37.3908	27.6543	28.3585
>Aamp	chr1:74279839-74284738	-	4	0.118	0.076	0.073	80.9331	86.924	72.5138	84.215	149.236	120.128	135.529
>Aanat	chr11:116593686-116597680	+	0.72	0.889	0.869	0.783	0.0348939	0.0177812	0.0699128	0.13289	0.462114	0.281812	0.345164
>Aar2	chr2:156547575-156568972	+	2.04	0.135	0.165	0.018	9.91434	8.73648	8.32747	7.58917	14.9094	12.9307	12.9931
>Aard	chr15:52040106-52045722	+	3.48	0.114	0.216	0.02	256.9	159.864	204.762	153.067	77.6192	63.4176	36.4565
>Aars	chr8:111033841-111055569	+	2.8	0.049	0.076	0	41.4995	41.8465	35.2906	35.0996	46.7113	62.34	57.82
>Aars2	chr17:45506840-45520843	+	2.44	0.04	0.106	0.031	6.37206	5.37218	4.76726	5.98005	7.39168	5.77903	5.65604
>Aarsd1	chr11:101406839-101417433	-	3.12	0.102	0.167	0.023	23.2112	19.0922	23.3794	19.6472	48.9583	36.5011	41.5086
>Aasdh	chr5:76875934-76905514	-	2.84	0.088	0.059	0	4.26429	4.08256	4.51943	4.31988	8.4138	11.2337	13.3909
>Aasdhppt	chr9:4294792-4309494	-	4.04	0.057	0.021	0.011	12.6391	15.1221	17.9044	12.721	18.1855	17.4341	31.1102
>Aass	chr6:23072172-23132986	-	1.68	0.103	0.28	0.157	4.25586	3.26465	3.8058	2.88442	0.699414	0.849683	0.313316
>Aatf	chr11:84422855-84513501	-	3.96	0.075	0.083	0.034	25.3901	27.9671	22.2689	25.9663	48.651	43.4986	44.6143
>Aatk	chr11:120007315-120047145	-	5.08	0.041	0.057	0	0.215755	0.544359	0.38761	0.62471	0.135603	0.163789	0.152075
>AB124611	chr9:21526176-21545331	+	1.16	0.362	0.507	0.05	1.90781	1.63508	2.19602	2.12741	0.552117	0.998049	0.877025
>Abat	chr16:8513428-8621567	+	2.44	0.133	0.117	0.038	42.8865	37.9625	33.787	31.2557	3.19575	3.84425	1.62058
>Abca1	chr4:53030788-53159895	-	2.8	0.121	0.058	0.032	19.5072	23.6746	19.698	25.9326	13.9007	18.6474	14.4915
>Abca12	chr1:71243089-71414910	-	1.08	0.554	0.719	0.122	0.407049	0.388846	0.544756	0.206172	0.0779452	0.15857	0.0975492
>Abca13	chr11:9191941-9684259	+	1.12	0.108	0.193	0.045	0.104829	0.216455	0.0882753	0.151563	0.0266856	0.059288	0.0453978
>Abca14	chr7:120203963-120325352	+	2.4	0.064	0.194	0.018	0	0.0208318	0.153873	0.0205233	0.0325835	0.0215466	0.0594735
>Abca15	chr7:120328683-120407687	+	2.28	0.093	0.149	0	0.0321479	0.020197	0.155404	0.00263411	0.0164693	0.0510906	0.0668924
>Abca16	chr7:120409646-120544813	+	0.88	0.139	0.172	0.1	0.0840239	0.122315	0.227978	0.131857	1.61789	1.79436	3.71175
>Abca17	chr17:24264278-24347252	-	1.28	0.877	0.859	0.567	0.197998	0.373746	0.226643	0.259518	1.59567	1.54431	1.51123
>Abca2	chr2:25428673-25448539	+	4.64	0.077	0.156	0.045	7.86152	5.91654	4.26805	7.65299	39.5873	36.2112	35.3518
>Abca3	chr17:24352022-24410204	+	4.96	0.047	0.029	0.005	4.25861	4.52379	2.96353	5.1746	10.6312	12.2586	11.849
>Abca4	chr3:122044459-122180061	+	2.4	0.345	0.335	0.096	0.410533	0.383378	0.471894	0.551895	0.269497	0.175773	0.19433
>Abca5	chr11:110269368-110337716	-	4.44	0.055	0.087	0.041	3.1365	3.23293	4.23607	3.59011	10.5452	15.0627	32.4928
>Abca6	chr11:110176820-110251776	-	1.12	0.676	0.691	0.2	2.71162	3.37774	3.24663	4.51518	0.288546	0.358759	0.0934475
>Abca7	chr10:79997614-80015572	+	3.44	0.008	0.062	0	1.88706	2.07398	1.40182	1.75501	5.63199	6.03184	4.31478
>Abca8a	chr11:110025633-110095937	-	0.96	0.833	0.642	0.4	0.937388	1.08883	1.62098	1.26658	0.725445	0.444527	1.48843
>Abca8b	chr11:109933405-109995816	-	1.24	0.247	0.291	0.086	2.36235	2.46885	3.36219	3.02852	0.0988135	0.135574	0.0353078
>Abca9	chr11:110100821-110168153	-	1.32	0.518	0.455	0.044	1.21131	1.30107	1.03962	1.66458	0.194695	0.25127	0.131283
>Abcb10	chr8:123952458-123983122	-	3.92	0.096	0.139	0.009	19.2904	13.7771	16.0929	14.5435	4.9368	4.59271	3.68738
>Abcb11	chr2:69238281-69342616	-	0.68	0.944	0.897	0.5	0.026351	0.0472356	0.651782	0.242362	0.0089827	0.142752	0.618357
>Abcb1a	chr5:8660091-8748570	+	1.92	0.009	0.031	0.045	2.38334	3.3554	3.33621	3.34896	0.450723	1.92657	3.41476
>Abcb1b	chr5:8798146-8866314	+	2.28	0.16	0.226	0.032	0.556988	1.31149	0.979374	1.33477	0.570663	1.01928	1.86722
>Abcb4	chr5:8893720-8959226	+	3.72	0.049	0.078	0	0.127563	0.151679	0.269839	0.117305	0.141793	0.393563	0.231795
>Abcb5	chr12:118867823-118966421	-	0.72	0.926	0.929	0.25	7.68393	6.54226	6.84823	6.44987	0.034423	0	0
>Abcb6	chr1:75171640-75180283	-	2.68	0.181	0.185	0.076	9.31398	9.69092	7.72797	8.66099	20.0468	15.219	23.439
>Abcb7	chrX:104280564-104413846	-	2.32	0	0.029	0.047	3.47612	3.59725	4.09707	3.73523	9.09998	9.97618	14.644
>Abcb8	chr5:24394155-24409947	+	1.92	0.136	0.237	0.077	12.1239	12.4336	10.047	12.5163	16.4369	13.4245	13.7395
>Abcb9	chr5:124061856-124095798	-	3.24	0.263	0.247	0.095	0.328027	0.275205	0.412261	0.296621	4.28692	3.24744	3.98839
>Abcc1	chr16:14361557-14474878	+	3.28	0.136	0.175	0.099	15.754	11.9819	10.7696	10.5782	16.7082	18.6301	12.72
>Abcc10	chr17:46303229-46328023	-	3.2	0.04	0.064	0.011	3.03779	2.6455	2.0803	3.22013	7.23982	6.7893	7.44971
>Abcc12	chr8:86504840-86566590	-	2	0.95	0.896	0	0.0382503	0.0888458	0.252823	0.0453701	0.342886	0.204251	0.157442
>Abcc2	chr19:43782307-43838218	+	1.16	0.867	0.868	0.474	0.143106	0.120281	0.258764	0.109111	0.0487846	0.232262	0.44143
>Abcc3	chr11:94343294-94392976	-	2.2	0.286	0.437	0.148	0.833319	0.902714	0.725175	1.10576	0.360456	0.608611	0.308979
>Abcc4	chr14:118482691-118706219	-	5.72	0.114	0.055	0.028	1.84098	1.93397	1.65921	2.03331	8.56651	7.42057	5.56013
>Abcc5	chr16:20331303-20426394	-	3.52	0.052	0.159	0.058	30.5025	25.0249	24.8391	28.2749	21.7298	17.9515	20.9486
>Abcc6	chr7:45976379-46030286	-	1.64	0.59	0.815	0.119	0.129977	0.158899	0.176291	0.181066	0.044366	0.0305789	0.0221828
>Abcc8	chr7:46104522-46180033	-	3.32	0.122	0.043	0.026	0.746496	0.741971	0.494354	0.89376	6.22755	6.40254	6.3847
>Abcc9	chr6:142587861-142702274	-	2.12	0.299	0.211	0.038	6.17024	6.79394	8.41793	8.2551	0.105993	0.334343	0.178229
>Abcd1	chrX:73716596-73738287	+	3.4	0.014	0.036	0.111	5.65325	6.75264	5.30217	7.38858	7.20725	9.34817	18.1142
>Abcd2	chr15:91145870-91191807	-	1.64	0.08	0.056	0.015	2.73603	2.5698	3.70482	2.74711	0.758853	0.913488	0.535907
>Abcd3	chr3:121758909-121815215	-	5.48	0.029	0.026	0.007	33.1295	32.5139	31.1715	28.4955	16.2823	19.0638	23.3853
>Abcd4	chr12:84602530-84617466	-	2.56	0.127	0.143	0.15	3.43411	4.16565	3.50747	4.11827	1.90664	1.03079	1.5072
>Abce1	chr8:79683441-79711740	-	3.64	0.023	0.057	0.03	54.6952	59.2321	62.6104	46.7223	73.554	89.6662	98.3837
>Abcf1	chr17:35956818-35969750	-	3.2	0.061	0.091	0.073	34.5423	37.4337	27.6791	37.9903	65.7086	77.8845	94.6857
>Abcf2	chr5:24565340-24577467	-	3.36	0.035	0.045	0.013	44.6397	47.3403	46.5053	44.3146	121.511	131.631	135.253
>Abcf3	chr16:20548602-20561603	+	3.12	0.035	0.067	0.012	19.2255	18.5304	18.4159	16.8946	28.1548	27.4214	26.967
>Abcg1	chr17:31057693-31117981	+	2.88	0.021	0.02	0	3.43247	2.83812	2.63281	3.1111	3.84011	3.24016	1.90015
>Abcg2	chr6:58596671-58692451	+	1.16	0.133	0.296	0	20.4104	25.4292	31.5812	24.5105	13.0783	13.5804	23.6959
>Abcg3	chr5:104935056-104982717	-	1.88	0.221	0.367	0.07	0.115955	0.19337	0.205423	0.223882	0.0297726	0.0256786	0.0124184
>Abcg4	chr9:44273189-44288244	-	3.52	0.05	0.072	0.024	3.67549	4.32986	2.77771	3.34119	0.665717	0.746212	0.555201
>Abcg5	chr17:84658233-84682923	-	1.6	0.876	0.911	0.268	0.377044	0.39476	0.299872	0.410297	0.10239	0.0541821	0.0833084
>Abcg8	chr17:84676301-84700333	+	2.12	0.135	0.232	0.074	0.211555	0.0911125	0.125986	0.0914744	0.0745478	0.0394681	0.048255
>Abhd1	chr5:30950065-30955095	+	2.32	0.124	0.236	0.095	1.09477	1.80177	0.820979	1.0448	1.23883	0.643498	0.809996
>Abhd10	chr16:45729724-45742955	-	2.88	0.096	0.157	0	18.7655	15.8363	19.3406	14.4956	33.2847	31.1682	39.6119
>Abhd11	chr5:135009151-135012175	+	3.2	0.048	0.022	0	31.2713	28.2517	29.907	23.6791	57.3912	42.7729	36.9016
>Abhd11os	chr5:135012121-135013157	-	1.32	0.486	0.568	0.182	1.12315	1.38422	1.06354	1.90547	1.13419	0.881237	0.91729
>Abhd12	chr2:150832514-150904731	-	3.68	0.011	0.042	0.014	28.7559	30.6231	26.6694	28.6166	39.5024	36.454	56.4954
>Abhd12b	chr12:70154170-70183206	+	1.12	0.836	0.805	0.2	0.182497	0.0977072	0.271811	0.1582	0.0960606	0.165716	0
>Abhd13	chr8:9977716-9992154	+	5.4	0.005	0.006	0.008	8.57882	7.1877	8.8581	8.36748	8.99425	9.76852	10.7857
>Abhd14a	chr9:106440050-106447678	-	3.12	0.062	0.129	0.032	22.5536	30.1917	28.0951	23.9273	17.3532	9.36501	7.56514
>Abhd14b	chr9:106448639-106452918	+	3.16	0.065	0.124	0.011	13.8418	14.3109	12.5265	12.942	0.795384	0.98532	0.435573
>Abhd15	chr11:77515116-77520628	+	6.76	0	0.005	0	0.215688	0.204161	0.218638	0.240693	0.0554172	0.167065	0.0346262
>Abhd16a	chr17:35089290-35102987	+	3.64	0.074	0.107	0.071	24.6572	28.0823	22.9671	25.0383	26.1598	23.59	28.046
>Abhd16b	chr2:181493205-181494980	+	1.16	0.542	0.462	0	0.259181	0.0533368	0.0520224	0.162929	0.0268757	0.0990337	0.0223603
>Abhd17a	chr10:80583648-80590341	-	4.04	0.019	0.066	0	29.0855	28.6625	25.7496	36.9629	52.16	38.2543	32.7579
>Abhd17b	chr19:21653308-21685637	+	6.64	0.024	0.039	0	11.2364	10.1097	13.1238	10.5314	8.15481	11.3509	17.4164
>Abhd17c	chr7:84109355-84151893	-	6.32	0.066	0.13	0.077	11.7201	10.8939	11.4688	12.4628	34.6327	31.2749	28.8077
>Abhd2	chr7:79273265-79361601	+	3.2	0.106	0.154	0.043	14.1595	13.3161	10.3162	13.663	10.3748	11.8537	7.03447
>Abhd3	chr18:10644410-10706696	-	3.24	0.061	0.133	0.043	25.2961	22.7664	24.1557	18.379	3.55713	3.53878	3.66981
>Abhd4	chr14:54254128-54269169	+	2.76	0.026	0.059	0.028	103.872	101.805	83.5894	81.2083	31.6976	31.5146	18.9561
>Abhd5	chr9:122351615-122381523	+	4.72	0.049	0.059	0.016	10.4544	10.6165	11.8233	10.2758	14.8332	14.6066	15.6043
>Abhd6	chr14:8002901-8056555	+	3.12	0.117	0.089	0	21.8167	16.9338	20.0937	16.4249	3.88083	4.65619	4.15333
>Abhd8	chr8:71456699-71463657	-	5.48	0.007	0.006	0.007	11.9199	12.4628	9.7525	9.90706	8.28957	3.70397	4.7535
>Abi1	chr2:22939988-23040241	-	2.52	0.101	0.194	0.04	26.8815	28.3598	30.0341	29.3614	49.1822	52.4144	45.9558
>Abi2	chr1:60409618-60481163	+	5.2	0.018	0.051	0	10.3187	9.65925	10.5217	10.7063	14.6631	20.2657	25.2755
>Abi3	chr11:95830071-95842476	-	1.6	0.535	0.638	0.154	0.980135	1.12887	0.802709	1.22717	11.0238	7.39162	3.63056
>Abi3bp	chr16:56477845-56690135	+	1.32	0.667	0.787	0.167	11.6191	12.5109	13.3718	11.9592	0.485744	0.43157	0.731888
>Abl1	chr2:31688536-31804362	+	3.92	0.061	0.051	0.011	37.6554	35.2087	26.8298	36.2719	13.1348	15.5038	10.6205
>Abl2	chr1:156558786-156649619	+	4.56	0.118	0.09	0.06	6.39975	6.20292	4.50971	8.45698	13.4752	25.5013	17.4302
>Ablim1	chr19:57033263-57216032	-	1.44	0.753	0.782	0.564	7.99187	9.90218	7.44571	11.4041	0.890055	1.00997	0.475328
>Ablim2	chr5:35757879-35884979	+	4	0.13	0.115	0.029	0.871605	1.14646	0.661259	0.805343	3.00753	2.2536	1.52965
>Ablim3	chr18:61799392-61911852	-	2.56	0.177	0.155	0.229	0.630299	1.13652	1.28387	1.01509	0.599595	0.678761	0.509791
>Abo	chr2:26842502-26864995	-	1.04	0.859	0.818	0.222	0.0555046	0.0307637	0.128831	0.0322096	1.37529	0.621193	1.26851
>Abr	chr11:76416731-76577739	-	1	0.844	0.775	0.257	19.6597	21.7816	14.1089	27.4076	11.5296	16.606	7.30122
>Abra	chr15:41865292-41869720	-	1.08	0.355	0.186	0.039	0	0.0155678	0	0.0238548	0	0.0748944	0.0225467
>Abracl	chr10:18011259-18023252	-	3	0.239	0.224	0.091	58.3919	72.6871	78.6517	58.4027	9.72502	8.4313	17.69
>Abt1	chr13:23418360-23423866	-	4.04	0.004	0.012	0	5.19121	4.52885	5.08984	4.6258	9.59726	8.42973	9.88599
>Abtb1	chr6:88835913-88841935	-	5.68	0.05	0.046	0.032	11.8955	11.7279	11.8268	12.3638	22.6693	20.0268	16.9903
>Abtb2	chr2:103566309-103718423	+	4.72	0.02	0.02	0.022	11.5134	7.75392	7.24939	9.90591	10.1658	11.0306	12.321
>Acaa1a	chr9:119341293-119350295	+	5.36	0.017	0.005	0.007	13.2598	14.7655	12.8026	16.8973	20.188	13.9128	11.2296
>Acaa1b	chr9:119148042-119157093	-	2.8	0.277	0.301	0.176	9.78113	11.3835	8.14748	11.5308	17.5867	12.0661	5.86531
>Acaa2	chr18:74779211-74806207	+	4.04	0.042	0.068	0.024	126.414	145.777	154.208	116.047	13.8201	12.2163	8.7826
>Acaca	chr11:84195437-84401651	+	0.64	0.821	0.864	0.229	25.9163	21.8373	15.1207	21.0259	29.7061	37.2566	39.3692
>Acacb	chr5:114165517-114250758	+	1.48	0.902	0.944	0.561	2.18155	2.22773	1.63831	3.50714	1.73176	2.00466	1.25233
>Acad10	chr5:121621028-121660510	-	5.48	0.062	0.193	0.093	1.08265	0.852004	1.09838	1.33443	2.77807	4.05185	3.08856
>Acad11	chr9:104063702-104127646	+	4.36	0.06	0.1	0.026	8.08582	7.60388	8.73128	7.02598	17.1784	19.3257	33.9259
>Acad12	chr5:121598280-121618938	-	3.08	0.137	0.174	0.118	2.27963	1.89251	1.86308	2.09308	3.94331	4.90913	3.25677
>Acad8	chr9:26974138-26999549	-	2.68	0.033	0.082	0.034	14.6388	14.6741	17.9436	14.6773	6.64534	6.87193	5.92604
>Acad9	chr3:36065999-36092857	+	2.4	0.11	0.274	0	13.0866	11.1092	13.4803	11.6535	14.1633	14.2834	13.8771
>Acadl	chr1:66830838-66863309	-	3.96	0.041	0.017	0.023	58.1071	59.8878	57.6492	50.3702	17.4837	15.2865	14.7362
>Acadm	chr3:153922352-153944643	-	2.6	0.038	0.083	0	54.074	53.5839	67.5226	45.5025	32.1826	26.5942	21.9867
>Acads	chr5:115110298-115119346	-	2.48	0.141	0.172	0.121	20.7251	20.5405	18.9004	20.851	8.24902	7.30836	4.14007
>Acadsb	chr7:131410600-131446211	+	4.16	0.014	0.03	0	30.279	30.1391	34.2011	30.7168	9.08517	11.12	17.7128
>Acadvl	chr11:70010182-70015428	-	2.24	0.209	0.21	0.107	22.5906	27.6253	27.4515	24.7926	57.252	40.8605	46.0468
>Acan	chr7:79053482-79115099	+	4.28	0.085	0.157	0.049	2.24825	1.69639	1.37715	2.45041	2.92671	2.16154	1.79226
>Acap1	chr11:69881566-69895539	-	0.88	0.977	0.911	0.35	1.61568	1.27164	1.56069	1.69348	2.87135	2.86904	3.66807
>Acap2	chr16:31092412-31201238	-	3.6	0.048	0.081	0.077	14.3509	14.5546	12.6392	14.5512	4.15898	6.14067	4.70412
>Acap3	chr4:155891874-155907251	+	6.68	0.045	0.067	0.043	5.1413	5.17897	4.16465	6.13536	15.2716	11.8087	9.69528
>Acat1	chr9:53580521-53610350	-	2.72	0.095	0.077	0.067	66.2304	68.9486	74.7482	56.8396	23.2181	19.2126	22.1853
>Acat2	chr17:12943041-12960725	-	2.84	0.154	0.143	0.066	11.9595	12.8482	13.3822	9.33892	28.592	27.1048	31.7421
>Acat3	chr17:12923958-12940396	-	2.12	0.297	0.305	0	32.7816	32.0661	49.0152	29.404	93.124	75.6323	108.138
>Acbd3	chr1:180726042-180754204	+	4.36	0.022	0.097	0.009	18.4604	17.8949	17.8056	17.8884	31.512	39.2732	43.2061
>Acbd4	chr11:103101687-103112199	+	4.16	0.076	0.143	0.016	4.79109	5.6776	4.67535	5.23575	2.56813	1.79596	1.11381
>Acbd5	chr2:23068200-23114512	+	2.52	0.026	0.036	0.032	14.4255	16.0201	17.6807	14.0574	10.1768	14.2239	16.4629
>Acbd6	chr1:155558119-155687233	+	3.8	0.107	0.07	0.047	28.3871	23.1873	28.3381	29.6235	76.8192	52.2654	62.6462
>Acbd7	chr2:3336167-3340997	+	1.16	0.029	0.017	0	0.349688	0.428121	0.216537	0.584044	3.29934	0.803947	1.95869
>Accs	chr2:93833466-93849943	-	2.2	0.102	0.149	0.025	4.14635	3.9698	4.02806	4.34322	0.958011	0.900113	0.627728
>Accsl	chr2:93855359-93869157	-	1.24	0.678	0.756	0.083	0.161606	0.173718	0.325865	0.083748	0.0625214	0.12965	0.0347711
>Acd	chr8:105698158-105701095	-	4.96	0.159	0.213	0.007	25.5613	28.1406	21.805	21.2216	43.2639	29.7773	41.015
>Ace	chr11:105967944-105989964	+	3.96	0.168	0.124	0.147	11.292	11.5515	5.20689	9.15229	11.2735	9.80149	12.4402
>Ace2	chrX:164139341-164188418	+	0.8	0.35	0.643	0.4	4.05159	5.25041	5.83423	3.99135	0.170686	0.152587	0.140862
>Ace3	chr11:105994674-106005443	+	1	0.912	0.924	0.583	0	0.0190624	0	0.00664966	0.0210106	0.0387107	0
>Acer1	chr17:56953489-56982126	-	0.8	0.949	0.962	0.238	0.294023	0.168427	0.185545	0.346543	0.151652	0.167914	0.0473781
>Acer2	chr4:86874413-86932490	+	3.48	0.039	0.077	0.045	1.78726	2.23233	2.23853	2.50316	1.52207	2.02378	1.72239
>Acer3	chr7:98213659-98309527	-	3.44	0.032	0.038	0	7.58051	7.72407	9.21966	6.90904	19.7915	23.1529	47.104
>Ache	chr5:137288253-137294466	+	5.2	0.007	0.004	0	0.162886	0.254902	0.164261	0.189981	0.210247	0.130543	0.151392
>Acin1	chr14:54642160-54686931	-	2.64	0.045	0.078	0.037	79.0834	73.5029	63.2184	73.1074	80.4679	82.6081	79.0854
>Ackr1	chr1:173331885-173333503	-	1.04	0.852	0.84	0.138	0.671133	1.81194	0.583776	1.06653	0.0882199	0	0.106044
>Ackr2	chr9:121898354-121911071	+	1.08	0.905	0.901	0.562	0.578703	0.529464	0.579572	0.673456	0.1565	0.459078	0.153334
>Ackr3	chr1:90203979-90215722	+	2.56	0.063	0.058	0.01	10.0578	15.7429	13.0125	14.9246	2.67006	1.83359	0.996012
>Ackr4	chr9:104098137-104126643	-	1.2	0.971	0.931	0.682	3.36325	5.58862	4.66123	8.01091	0.486918	0.717713	0.468629
>Acly	chr11:100476351-100528000	-	3.32	0.055	0.038	0	118.247	101.183	84.1331	82.5414	86.7105	93.5174	65.4308
>Acmsd	chr1:127729412-127767564	+	0.72	0.903	0.887	0.19	0.0388498	0.0306059	0.157399	0.066272	0	0.270662	0.209708
>Acn9	chr6:6956017-7039220	+	2.84	0.082	0.044	0	14.7304	15.5614	18.069	17.9416	18.0985	10.9577	18.8493
>Acnat1	chr4:49443531-49451109	-	0.56	0.6	0.786	0	0.0340394	0.0392161	0.00864423	0.020998	0.0434953	0.146279	0.0917677
>Acnat2	chr4:49379844-49408151	-	0.76	0.75	0.842	0.2	0	0	0.0558396	0.0668479	0	0.07665	0.024141
>Aco1	chr4:40143264-40199009	+	3.2	0.081	0.08	0.021	27.6138	24.8891	25.1606	22.147	6.57096	7.11048	5.41218
>Aco2	chr15:81872462-81915137	+	4	0.095	0.12	0.018	83.9256	84.1075	72.8938	69.0329	115.83	114.313	121.65
>Acot1	chr12:84009501-84017669	+	4.2	0.213	0.19	0.01	9.54022	9.38639	10.797	10.9128	3.51884	3.30205	2.42442
>Acot10	chr15:20665213-20666750	-	0.8	0.2	0.109	0	5.95423	6.48191	8.34262	6.09722	3.32103	1.76839	2.20532
>Acot11	chr4:106744560-106799831	-	1.52	0.378	0.562	0.169	3.88858	4.5481	3.54207	4.0678	1.69862	1.64309	1.36536
>Acot12	chr13:91741520-91786148	+	2.48	0.071	0.092	0.019	0.144188	0.0895875	0.262847	0.0397214	0.0445426	0.0939324	0.146776
>Acot13	chr13:24817954-24831489	-	5.32	0.037	0.036	0.009	45.5931	48.9747	50.8383	39.7285	25.0455	23.1767	20.2123
>Acot2	chr12:83987860-83993875	+	3.52	0.086	0.074	0.009	8.90403	11.9279	10.6175	12.552	2.47455	1.87351	1.19501
>Acot3	chr12:84052150-84059564	+	1	0.889	0.906	0.231	0.0171092	0.0692886	0.0694464	0.0759215	0.211919	0.235671	0.115936
>Acot4	chr12:84038378-84044723	+	3.64	0.118	0.085	0.034	0.154107	0.167872	0.116562	0.222821	0.317951	0.233601	0.0496994
>Acot5	chr12:84069324-84076019	+	2.92	0.192	0.348	0.019	0.0306565	0.112595	0.03097	0.0255308	0.160371	0.394732	0.133642
>Acot6	chr12:84100653-84109783	+	2.44	0.307	0.258	0.018	2.01115	1.73986	2.25081	2.29467	0.625184	0.383205	0.0651344
>Acot7	chr4:152178099-152271855	+	5.8	0.065	0.087	0.064	19.25	27.3691	21.3314	24.7661	89.6093	53.1853	69.8335
>Acot8	chr2:164792767-164804881	-	3.48	0.131	0.072	0.109	4.3174	6.16448	3.41223	4.37217	8.81178	7.34087	8.21754
>Acot9	chrX:155262499-155297507	+	1.88	0.094	0.101	0.143	27.3364	31.2201	30.0681	28.3895	38.9248	34.9893	34.3355
>Acox1	chr11:116171882-116199045	-	3.76	0.054	0.11	0.042	15.4662	16.2943	15.6374	15.3131	19.5025	20.4512	19.3621
>Acox2	chr14:8225510-8259019	-	0.76	0.935	0.894	0.222	0.0545778	0.054298	0.0921173	0.0525067	0	0	0
>Acox3	chr5:35583059-35613801	+	2.28	0.089	0.058	0.025	10.2736	10.593	9.30744	9.03093	1.66372	2.0232	1.66898
>Acoxl	chr2:127854627-128123892	+	0.56	0.81	0.792	0.538	0.416611	0.332456	0.249669	0.310029	0.254062	0.287079	0.142366
>Acp1	chr12:30893325-30911612	-	3.28	0.005	0.023	0	32.0151	34.428	37.8726	28.5254	22.9221	20.5027	37.0887
>Acp2	chr2:91202911-91214098	+	1.96	0.098	0.086	0.058	17.8708	17.4039	19.7414	16.9787	3.69869	3.82682	5.1142
>Acp5	chr9:22126726-22135746	-	1.48	0.559	0.611	0.045	1.78786	2.20316	1.50592	1.94926	15.3956	10.7653	8.79687
>Acp6	chr3:97158776-97176576	+	2.84	0.136	0.141	0.013	14.8195	15.6871	16.4516	12.7738	21.4378	22.1715	15.7145
>Acpp	chr9:104288239-104337722	-	2.12	0.347	0.387	0.091	0.476172	0.561704	0.52742	0.534953	0.646785	0.618558	0.264439
>Acpt	chr7:44253086-44257204	-	1.36	0.86	0.927	0.513	0	0	0	0.0774649	0.274742	0.35719	0.126906
>Acr	chr15:89568325-89574585	+	1.12	0.942	0.867	0.5	0.445031	0.380158	0.385945	0.579749	0.831857	0.127999	0.0298592
>Acrbp	chr6:125049926-125063265	+	2.24	0.292	0.471	0.156	6.54858	7.04376	5.64506	7.80868	6.88099	5.5269	5.61037
>Acrv1	chr9:36693219-36698837	+	0.24	0.889	1	0.25	0.089062	0.0705301	0.222747	0.0261453	0	0.0436194	0.152923
>Acsbg1	chr9:54604996-54661885	-	0.88	0.118	0.206	0.235	165.293	162.93	151.118	146.645	15.7105	12.8791	6.47974
>Acsbg2	chr17:56843103-56874447	-	1.28	0.883	0.88	0.407	0.068063	0.0583081	0.103467	0.0992538	0.227839	0.171605	0.184847
>Acsf2	chr11:94557101-94601786	-	3	0.177	0.11	0.048	15.7351	17.3411	10.7353	18.8264	5.44703	6.42616	4.55346
>Acsf3	chr8:122775504-122817881	+	2.4	0.083	0.13	0.012	4.34101	5.53721	5.36672	6.04348	5.05412	5.58849	7.46894
>Acsl1	chr8:46471036-46536051	+	4.32	0.12	0.112	0	7.94313	7.77484	6.75973	6.71786	27.5551	25.7569	27.0203
>Acsl3	chr1:78657824-78707743	+	4.64	0.026	0.038	0.006	29.5091	28.6735	32.006	26.3095	43.4128	38.3026	49.0462
>Acsl4	chrX:142317992-142390535	-	3.76	0.036	0.004	0	19.3224	16.7379	17.4479	18.4326	6.51671	7.60941	6.55942
>Acsl5	chr19:55253368-55296628	+	1.88	0.315	0.279	0.143	7.84034	8.83267	9.53841	8.04654	0.916069	1.10156	0.845967
>Acsl6	chr11:54303823-54361539	+	2.76	0.272	0.237	0.169	0.258352	0.377765	0.931218	0.353117	2.50436	2.09721	2.52306
>Acsm1	chr7:119617827-119662515	+	0.84	0.806	0.813	0.5	0	0.0132694	0.15703	0.0368826	0	0	0
>Acsm2	chr7:119554339-119600694	+	0.28	0.9	0.9	0.167	0.0522108	0.055306	0.0664636	0.0553932	0.0866353	0.0237771	0.0702514
>Acsm3	chr7:119760922-119784896	+	1.64	0.23	0.377	0.039	1.73621	1.47229	2.29203	1.14677	0.287192	0.383902	0.177458
>Acsm4	chr7:119690025-119714566	+	0.72	0.711	0.939	0.211	0.0629444	0.0352031	0.464049	0.0538887	0	0.0372769	0
>Acsm5	chr7:119526264-119543360	+	1	0.881	0.743	0.5	0.035826	0.0403609	0	0	0	0.0805554	0.0442791
>Acss1	chr2:150618110-150668240	-	2.92	0.05	0.092	0.018	9.94126	8.13992	6.96153	8.12607	2.73698	4.68978	1.57151
>Acss2	chr2:155518042-155562743	+	3.56	0.095	0.076	0.027	7.82631	8.60462	7.42014	7.70634	57.968	72.2485	115.044
>Acss2os	chr2:155547039-155556930	-	0.92	0.931	0.905	0.462	0	0.100529	0.0880327	0	6.13413	10.5245	13.8363
>Acss3	chr10:106936163-107123664	-	1.4	0.152	0.094	0.051	5.48249	4.67938	6.63359	7.12601	0.175115	0.147341	0.0182423
>Acta1	chr8:123891757-123894775	-	1.84	0.901	0.92	0.197	2.36637	0.927242	1.0795	1.78295	5.41401	4.5667	3.879
>Acta2	chr19:34240335-34255373	-	1.24	0.282	0.402	0.083	240.972	352.609	223.772	253.091	21.5914	17.0377	23.4397
>Actb	chr5:142903115-142906724	-	3.64	0.065	0.125	0.017	1080.13	1261.18	831.42	962.15	629.172	544.469	388.367
>Actbl2	chr13:111255012-111257749	+	1.24	0.127	0.184	0	0.0485326	0.0932975	0.0491895	0.0296828	0.0166306	0	0.0277472
>Actc1	chr2:114047288-114052811	-	1.32	0.649	0.591	0.294	0.577948	0.962784	1.08861	0.83477	0.0710813	0.0327846	0.0296091
>Actg1	chr11:120345689-120348484	-	8.84	0.004	0.004	0	723.438	904.911	649.788	701.201	685.166	618.088	558.365
>Actg2	chr6:83512908-83536251	-	1.04	0.603	0.611	0.118	6.27248	9.83458	6.25976	9.20215	1.70648	0.662822	1.66013
>Actl10	chr2:154551775-154553276	+	2.56	0.129	0.138	0	0.0620905	0.126414	0.125235	0.153332	0.129924	0.0899469	0.261184
>Actl11	chr9:107928468-107932461	+	1.44	0.797	0.756	0.25	0	0.00532521	0	0.00899976	0	0	0.0267339
>Actl6a	chr3:32708545-32726971	+	3.2	0.067	0.137	0.021	40.6864	36.455	42.6504	30.8331	79.9968	66.1639	71.8179
>Actl6b	chr5:137553554-137569573	+	2.64	0.14	0.215	0.104	0.0299937	0.104603	0.180905	0.0774732	0.376411	0.223816	0.0522648
>Actl7a	chr4:56743421-56744925	+	1.08	0.871	0.856	0.222	0	0.0449809	0	0.095639	0.0323845	0	0
>Actl7b	chr4:56740004-56741425	-	1.24	0.381	0.354	0.1	0.0667113	0.0816597	0.166635	0.0550227	0.623736	0.155522	0.0288558
>Actl9	chr17:33432898-33434267	+	0.56	0.293	0.412	0.043	0	0.125866	0.138979	0.154554	0.253408	0.0623301	0.0904261
>Actn1	chr12:80167541-80260371	-	3.92	0.045	0.053	0.014	22.3084	30.8417	20.5944	29.7504	4.64022	4.40638	3.66406
>Actn2	chr13:12269426-12340732	-	2.56	0.119	0.175	0.059	0.958695	1.0966	0.732798	2.50598	10.0582	10.2823	13.1192
>Actn3	chr19:4861215-4877909	-	3.68	0.024	0.05	0.012	1.72652	2.23978	3.26317	2.88329	4.1501	3.77471	2.4824
>Actn4	chr7:28893253-28962280	-	4.12	0.068	0.091	0.023	80.2865	86.5182	57.8608	79.2522	32.2267	43.5207	54.9544
>Actr10	chr12:70937856-70964717	+	3.04	0.005	0.009	0	17.5594	18.7387	24.8179	17.8679	25.5628	25.8375	40.5371
>Actr1a	chr19:46376813-46395735	-	4.88	0.006	0.005	0.005	51.2654	52.2332	47.3999	42.1071	31.9669	26.5599	36.9169
>Actr1b	chr1:36699201-36709925	-	2.6	0.029	0.054	0.023	35.5653	34.2945	28.3352	31.7027	23.3508	25.682	25.5891
>Actr2	chr11:20062303-20112951	-	5	0.06	0.133	0.023	27.7376	28.3243	34.1086	28.2115	19.7381	24.2915	22.0359
>Actr3	chr1:125392904-125435727	-	3.32	0.015	0.047	0.011	76.3098	76.6214	79.1222	76.9024	104.527	109.992	109.196
>Actr3b	chr5:25760025-25850341	+	2.24	0.04	0.099	0.015	6.27898	5.54981	5.65982	5.47371	17.6552	16.5711	13.4785
>Actr5	chr2:158624912-158639211	+	3.64	0.085	0.099	0.054	6.07554	5.18108	5.89186	5.26446	19.8742	14.5222	14.0688
>Actr6	chr10:89711972-89732295	-	3.16	0.081	0.094	0.024	14.3595	14.6609	19.7877	13.5766	39.7201	36.7491	39.3523
>Actr8	chr14:29978336-29993221	+	2.56	0.288	0.298	0.03	20.0665	17.4894	20.5614	16.059	24.7084	18.5918	21.2845
>Actrt1	chrX:46329006-46330345	+	0.48	0.722	0.583	0	0	0	0	0	0	0	0
>Actrt2	chr4:154666427-154667867	-	1.4	0.946	0.917	0.469	0	0.0325026	0.0654577	0.11835	0	0	0
>Actrt3	chr3:30597072-30599870	-	3.12	0.005	0.021	0	0	0.0579787	0	0	0.0249478	0	0.020812
>Acvr1	chr2:58446437-58566828	-	6.96	0.034	0.01	0.012	10.9831	13.3584	11.286	13.4584	1.7398	2.01345	1.3831
>Acvr1b	chr15:101174124-101212601	+	5.6	0.059	0.05	0.011	14.3221	9.91084	9.3326	10.6753	6.52019	8.22463	6.97793
>Acvr1c	chr2:58267452-58357758	-	3.52	0.132	0.301	0.011	0.219216	0.122508	0.215068	0.165486	0.0197446	0.0184174	0.0202993
>Acvr2a	chr2:48814108-48903264	+	6.6	0.006	0.032	0.022	5.92818	5.73141	6.17064	6.19525	8.30688	12.2221	17.7582
>Acvr2b	chr9:119402500-119433506	+	6.36	0.013	0.031	0.007	2.16904	1.62758	1.30752	2.80092	18.8397	16.5869	11.7024
>Acvrl1	chr15:101128521-101145336	+	2.6	0.181	0.276	0.111	31.1595	27.041	26.2036	29.2545	0.796488	0.505611	0.562999
>Acy1	chr9:106432980-106438236	-	2.4	0.131	0.234	0.05	17.5651	15.4916	16.7378	14.2961	23.4803	17.0125	12.4508
>Acy3	chr19:3986569-3990005	+	1.24	0.575	0.532	0.196	7.65673	10.0345	5.64804	8.38287	2.7581	4.86714	3.19966
>Acyp1	chr12:85272397-85280435	-	2.2	0.206	0.302	0.012	12.9666	18.2422	21.6383	15.1608	25.5838	14.5087	18.2873
>Acyp2	chr11:30505991-30649396	-	1.88	0.024	0.065	0.019	9.98387	13.64	12.9356	13.0358	3.69349	1.61778	5.85706
>Ada	chr2:163726570-163750239	-	2.76	0.057	0.093	0.011	3.6331	3.14823	3.7314	3.01032	0.534705	0.699367	0.257852
>Adad1	chr3:37063655-37111512	+	2.92	0.167	0.074	0	2.04898	2.40838	5.91576	1.95421	30.6845	39.3812	63.4164
>Adad2	chr8:119612746-119616926	+	2.2	0.297	0.289	0.125	3.11798	2.13082	2.0945	2.3707	26.5874	13.1131	12.6908
>Adal	chr2:121140427-121156680	+	5.36	0.037	0.055	0.031	12.5836	12.8865	14.498	12.8263	12.0524	14.2726	15.3593
>Adam10	chr9:70679000-70780229	+	5.08	0.046	0.041	0.011	35.8197	36.0832	36.9198	38.2977	27.789	37.6463	45.5809
>Adam11	chr11:102761438-102780262	+	3.88	0.446	0.325	0.158	0.799772	0.968463	0.617165	1.02998	2.21552	1.53406	0.923064
>Adam12	chr7:133883198-134225097	-	4.64	0.067	0.052	0.012	18.941	17.2646	11.775	16.5655	0.575615	0.42945	0.254924
>Adam15	chr3:89339639-89350010	-	3.64	0.094	0.116	0.073	9.99138	14.0496	9.2236	11.3499	37.1594	30.9591	33.0311
>Adam17	chr12:21323508-21373632	-	3.56	0.037	0.023	0.025	22.8762	21.8063	23.1349	21.1049	22.5056	30.7517	43.4775
>Adam18	chr8:24602245-24674755	-	1.56	0.14	0.254	0.068	0.0378936	0.038684	0.459346	0.03971	0.0391595	0	0
>Adam19	chr11:46054501-46147347	+	1.04	0.82	0.852	0.308	8.09605	8.66369	6.28273	7.82753	0.494375	1.11161	0.281273
>Adam1a	chr5:121518603-121521695	-	0.96	0.912	0.919	0.467	1.1505	1.43465	1.64167	1.7314	0.438329	1.24533	0.734359
>Adam1b	chr5:121500096-121502980	-	1.12	0.932	0.867	0.667	0.535213	0.747361	0.790297	0.841905	0.346197	0.503461	0.267628
>Adam2	chr14:66027328-66077733	-	1.76	0.338	0.431	0.122	0.0696891	0.12162	1.67781	0.0681441	5.07207	0.977113	1.96465
>Adam20	chr8:40793272-40797303	+	0.36	0.923	0.96	0.125	0	0	0.01739	0	0	0.0304667	0
>Adam21	chr12:81558583-81568474	-	0.64	0.95	0.957	0.176	0.121185	0.157625	0.138113	0.0489316	0.0623743	0.259786	0.100791
>Adam22	chr5:8072351-8368081	-	2.84	0.11	0.044	0.019	1.58565	1.48331	1.41266	1.6483	7.98981	5.12854	6.39965
>Adam23	chr1:63445903-63596515	+	4.88	0.135	0.118	0.022	9.60032	10.3868	10.2852	13.7057	1.74477	2.3057	2.66519
>Adam24	chr8:40675093-40682199	+	0.36	0.917	0.87	0.167	0	0	0	0	0	0	0
>Adam25	chr8:40752207-40756176	+	0.28	0.875	0.944	0	0	0.00859352	0.0343303	0.0336244	0.0174283	0.0300636	0
>Adam26a	chr8:43568275-43576707	-	0.36	0.962	0.878	0.385	0	0.00875452	0.0360852	0	0	0.0317714	0
>Adam26b	chr8:43519863-43528137	-	0.28	1	0.769	0.667	0	0	0	0	0	0	0
>Adam28	chr14:68604997-68655842	-	0.72	0.909	0.854	0.444	0.218185	0.240185	0.1219	0.240244	0	0.0159719	0.0288504
>Adam29	chr8:55870911-55906964	-	0.16	NA	0.778	NA	0	0.00790394	0	0	0	0	0
>Adam3	chr8:24677233-24725825	-	1.4	0.267	0.336	0.025	0.0653733	0.339165	1.37596	0.140719	0.219284	0.0155455	0
>Adam30	chr3:98160811-98163173	+	1.8	0.253	0.198	0.014	0.0756173	0.0468305	0.0382616	0.0268615	0.254158	0.0721157	0.252827
>Adam32	chr8:24836142-24948804	-	1.96	0.194	0.278	0.074	0.163992	0.192291	1.49516	0.245563	0.752278	0.311192	0.139143
>Adam33	chr2:131050816-131063814	-	2.24	0.185	0.208	0.071	0.73464	2.21066	1.53274	3.54382	0.416495	0.530139	0.382874
>Adam34	chr8:43650308-43665560	-	0.4	1	0.857	0.25	0	0	0	0	0	0	0
>Adam39	chr8:40823008-40826861	+	0.16	0.833	0.636	0	0	0	0	0.00598595	0.0188296	0	0
>Adam4	chr12:81419548-81421878	-	0.64	0.964	0.944	0.5	0.0769461	0.21911	0.194107	0.539265	0.277686	0.214752	0.27511
>Adam5	chr8:24727092-24824369	-	1.2	0.333	0.341	0	0.628997	1.22383	4.75819	1.23936	1.63103	0.0798718	0
>Adam6a	chr12:113543907-113546414	+	0.96	1	0.979	0.074	0	0.00869487	0	0	0	0	0
>Adam6b	chr12:113489564-113491835	+	0.76	0.912	0.915	0	0	0.0328279	0	0.00646954	0	0	0
>Adam7	chr14:68497336-68533689	-	0.6	1	0.871	0.3	0.088097	0.268075	0.178623	0.166602	0	0	0.0417998
>Adam8	chr7:139978937-139992509	-	1.16	0.859	0.868	0.353	2.65291	2.35436	1.90223	2.08154	0.685877	1.10673	1.30299
>Adam9	chr8:24949610-25016922	-	5.52	0.048	0.039	0.027	27.1114	22.6503	23.1774	22.4455	10.6426	16.7918	32.1278
>Adamdec1	chr14:68563386-68582072	-	0.56	1	0.95	0.286	0.704661	2.81377	0.448627	0.652854	0	0.017621	0.139467
>Adamts1	chr16:85793827-85803115	-	3.72	0.008	0.019	0.011	33.6994	36.1891	29.2694	33.9077	1.44114	0.941488	0.806118
>Adamts10	chr17:33524195-33553782	+	2.88	0.107	0.164	0.064	32.394	34.7442	27.9351	36.4714	4.84013	6.69826	6.30997
>Adamts12	chr15:11064789-11346867	+	1.12	0.091	0.158	0	5.55723	6.01048	5.0595	7.43326	0.118806	0.0964392	0.219473
>Adamts13	chr2:26973415-27009625	+	1.12	0.879	0.867	0.688	3.37563	4.5345	3.91537	6.11556	0.0390585	0.0479505	0.221129
>Adamts14	chr10:61197111-61273438	-	3.6	0.118	0.08	0.053	3.85528	3.57289	3.29852	5.14688	1.84502	1.69656	1.34703
>Adamts15	chr9:30899154-30922452	-	2.6	0.057	0.059	0.012	1.76621	2.38477	1.31349	1.57305	0.191571	0.149195	0.175929
>Adamts16	chr13:70727807-70841810	-	1.88	0.261	0.247	0.087	17.4651	13.2639	12.3512	15.6819	0	0.0386362	0
>Adamts17	chr7:66839734-67152625	+	2.84	0.241	0.117	0.058	2.51564	2.82763	2.36543	2.70357	1.7307	1.34927	1.40888
>Adamts18	chr8:113698136-113848839	-	3.32	0.088	0.204	0.096	0.132891	0.0623594	0.0900718	0.0589068	0.0544081	0.0491021	0.0435617
>Adamts19	chr18:58836763-59053678	+	3.76	0.029	0.004	0.008	12.6858	14.3053	14.8085	14.3661	1.4841	1.16088	1.18113
>Adamts2	chr11:50602084-50807573	+	5.24	0.095	0.132	0.023	29.8321	33.5238	26.7143	38.49	1.30373	0.89156	0.385319
>Adamts20	chr15:94270162-94404350	-	5.12	0.046	0.062	0.014	1.44002	1.57827	1.40587	1.77418	0.240456	0.345645	0.145667
>Adamts3	chr5:89673840-89883334	-	4.24	0.063	0.034	0	0.851618	0.945009	0.907442	0.956403	0.480597	0.867104	0.634664
>Adamts4	chr1:171250421-171259922	+	0.64	0.5	0.481	0.154	2.41749	2.4794	1.91169	2.76967	0.754386	1.13484	1.85637
>Adamts5	chr16:85858156-85901125	-	3.08	0.005	0.039	0.022	36.5231	35.9434	31.4076	33.0149	1.33931	0.92275	0.334014
>Adamts6	chr13:104287872-104494763	+	2.08	0.016	0.018	0.044	4.66678	3.94284	4.34538	4.85686	0.758347	1.43027	2.11814
>Adamts7	chr9:90162977-90200102	+	3.36	0.073	0.117	0.028	12.8558	13.703	10.0839	11.6403	1.44385	1.05802	0.784522
>Adamts8	chr9:30942562-30962858	+	3.72	0.088	0.099	0.018	3.70506	4.85895	3.70977	6.70413	0.22143	0.219533	0.10132
>Adamts9	chr6:92772698-92901441	-	0.92	0.909	0.941	0.462	24.4837	22.1466	17.2033	20.6644	1.59097	1.84002	0.670796
>Adamtsl1	chr4:86053914-86428382	+	1.52	0.359	0.384	0.069	1.25529	2.39179	1.13606	3.22582	0.281715	0.219973	0.159532
>Adamtsl2	chr2:27079380-27108613	+	1.36	0.821	0.808	0.424	4.62165	5.20599	2.71333	3.78299	0.0555449	0.156337	0.034706
>Adamtsl3	chr7:82335693-82614448	+	4.56	0.045	0.099	0.035	0.816556	0.773457	0.64787	0.961355	0.0714661	0.0630535	0.449414
>Adamtsl4	chr3:95676200-95687917	-	2.72	0.257	0.239	0.081	2.01587	2.62291	1.29162	2.60494	2.24136	2.11414	1.86297
>Adamtsl5	chr10:80339792-80348448	-	4.08	0.119	0.102	0	5.01174	6.16231	3.14556	5.14091	0.918433	0.41685	0.196819
>Adap1	chr5:139271875-139325464	-	5.68	0.154	0.139	0.043	1.28469	1.58502	1.84407	1.84785	5.11051	4.86488	1.65251
>Adap2	chr11:80154161-80178827	+	3	0.232	0.209	0.125	0.901244	1.45552	1.08031	1.32293	0.332556	0.50087	0.470133
>Adar	chr3:89715021-89753455	+	2.84	0.098	0.112	0.04	8.87266	7.75995	7.0036	8.34081	15.8535	18.9826	15.2346
>Adarb1	chr10:77290726-77418273	-	5.64	0.071	0.09	0.035	1.56924	1.86662	1.18315	2.43421	12.1475	14.5567	16.5856
>Adarb2	chr13:8202865-8768762	+	1.4	0.042	0.065	0.027	2.54324	2.47172	2.2363	2.8896	0.0101018	0.0482755	0.0084274
>Adat1	chr8:111966907-111992302	-	2.68	0.33	0.326	0.1	3.94437	3.92113	2.99884	4.13933	3.55445	3.75127	4.62397
>Adat2	chr10:13552906-13563376	+	2.52	0.129	0.14	0.036	6.11036	5.12198	5.80153	5.65041	5.09679	3.91949	6.54911
>Adat3	chr10:80602879-80607654	+	2.52	0.119	0.091	0.029	2.91232	2.19871	1.70655	2.78341	3.49353	5.04862	3.91033
>Adck1	chr12:88360513-88461726	+	2	0.092	0.114	0	7.63265	7.01087	6.86585	7.31149	18.194	15.6935	17.8112
>Adck2	chr6:39573875-39588769	+	2.6	0.042	0.046	0.011	5.47071	5.94775	4.73685	5.90611	2.25248	2.06672	3.98698
>Adck3	chr1:180165237-180196020	-	3.16	0.094	0.102	0.024	8.13752	9.11403	9.10475	8.96795	22.3387	17.3655	16.7512
>Adck4	chr7:27233012-27257949	+	2	0.214	0.182	0.025	7.48183	7.66476	5.66184	7.1165	9.98222	7.10338	8.18726
>Adck5	chr15:76576358-76595811	+	2.36	0.147	0.275	0.095	15.6688	17.8504	17.0145	17.5862	24.7679	17.4673	16.4837
>Adcy1	chr11:7063488-7178505	+	5.56	0.094	0.111	0.037	0.580485	0.483997	0.648113	0.607465	1.65914	1.26758	1.15977
>Adcy10	chr1:165485182-165576773	+	0.84	0.771	0.848	0.5	0.107087	0.113243	0.15929	0.277957	1.00262	1.68382	2.8934
>Adcy2	chr13:68620042-68999541	-	4.68	0.036	0.082	0	25.9182	22.9094	31.9766	29.0113	0.231649	0.232526	0.105266
>Adcy3	chr12:4133396-4213524	+	3.96	0.091	0.087	0.055	4.83261	5.67706	4.33501	5.62047	6.72399	6.51153	5.71505
>Adcy4	chr14:55769091-55784019	-	2.36	0.285	0.28	0.052	2.05955	2.82922	2.1669	2.14594	0.119004	0.104911	0.150295
>Adcy5	chr16:35155635-35304549	+	8.4	0.008	0.003	0.013	7.28304	7.56192	5.21421	7.65169	1.51958	1.47425	0.975492
>Adcy6	chr15:98589985-98607633	-	3.8	0.383	0.346	0.058	10.8547	12.3593	9.48291	12.9222	0.804176	1.41715	0.432303
>Adcy7	chr8:88272402-88329962	+	3	0.179	0.24	0.025	42.7317	36.9246	32.9534	36.184	2.90451	2.91971	2.79671
>Adcy8	chr15:64699034-64922296	-	3.96	0.011	0.044	0	0.0694803	0.0579258	0.141323	0.190594	0.0266775	0.0787551	0.0431713
>Adcy9	chr16:4284885-4420498	-	4.88	0.05	0.05	0	6.64768	4.60807	3.52739	5.41455	2.8133	3.14906	2.39742
>Adcyap1	chr17:93199421-93205489	+	1.72	0.112	0.163	0.034	0.841571	0.775143	1.87046	0.911745	0.0223671	0.0796903	0.256131
>Adcyap1r1	chr6:55451977-55501455	+	3.08	0.165	0.129	0.048	25.9765	17.8049	16.1639	22.26	1.47316	1.64648	1.85027
>Add1	chr5:34573713-34632305	+	4	0.055	0.035	0.027	97.0484	98.2494	76.0235	92.388	45.5617	47.9809	42.2366
>Add2	chr6:86028680-86124409	+	2.52	0.181	0.218	0.023	0.665054	0.869062	0.623562	1.08968	1.80949	1.13079	0.950727
>Add3	chr19:53140442-53247326	+	1.76	0.172	0.465	0.115	38.7048	38.4299	34.1444	32.2019	26.7479	42.2192	42.0693
>Adgb	chr10:10335702-10472314	-	1.64	0.227	0.233	0.116	0.353558	0.867686	0.744257	0.435999	0.656835	0.307989	0.450298
>Adh1	chr3:138277644-138290691	+	0.92	0.75	0.806	0.577	140.311	278.695	266.818	274.628	0.521793	0.261588	0.241251
>Adh4	chr3:138415496-138430892	+	1.24	0.895	0.694	0.25	1.20287	1.45623	1.2729	1.16876	0.646205	1.2121	0.309415
>Adh5	chr3:138437199-138455499	+	2	0.909	0.806	0.385	152.957	157.154	174.133	147.724	77.4383	68.0576	62.3134
>Adh6-ps1	chr3:138374120-138388291	+	0.64	0.667	1	0.333	0.0475677	0.0546516	0.112095	0.00519157	0.01634	0.0281109	0.0527725
>Adh6a	chr3:138313285-138331134	+	1.16	0.667	0.821	0.267	0.0352525	0.154131	0.460002	0.0323341	0	0	0.119884
>Adh7	chr3:138217772-138232042	+	1.44	0.907	0.831	0.244	0.478622	0.468803	0.416771	0.368107	0.067566	0.139737	0.0914765
>Adhfe1	chr1:9548045-9577968	+	2.36	0.041	0.112	0.06	3.90465	3.43152	4.02059	4.12789	0.276731	0.0905356	0.036419
>Adi1	chr12:28675206-28682174	+	2.76	0.138	0.16	0.048	19.6026	21.0077	20.1979	18.5458	20.58	17.2849	12.1059
>Adig	chr2:158502611-158508198	+	1.2	0.83	0.855	0.371	0	0	0	0	0.196493	0.96098	2.09908
>Adipoq	chr16:23146535-23157968	+	0.96	0.845	0.726	0.477	0.15688	0.232759	0.272404	0.181233	0.0818794	0.481588	0.0984227
>Adipor1	chr1:134415466-134432341	+	4.36	0.039	0.037	0	87.065	69.3351	75.4515	67.6074	64.7879	66.8358	60.3261
>Adipor2	chr6:119353149-119417483	-	1.32	0.443	0.416	0.2	27.5028	24.3468	23.307	24.2383	32.8315	40.6096	35.2913
>Adk	chr14:21052573-21448569	+	4.08	0.013	0.031	0	43.8595	37.0843	43.7671	32.02	45.5676	51.3997	55.971
>Adm	chr7:110627668-110629819	+	3.04	0.018	0.009	0.008	1.85343	2.7664	1.61097	3.45259	0.322452	1.25774	1.70387
>Adm2	chr15:89322898-89324730	+	1.68	0.19	0.218	0.12	0.0441285	0.0640822	0	0.163501	0.0920739	0.243885	0.0768098
>Adnp	chr2:168180964-168207062	-	5.36	0.088	0.116	0	51.1188	47.3134	45.4442	52.9496	47.2062	66.0535	64.5398
>Adnp2	chr18:80127134-80151482	-	4.12	0.091	0.102	0.294	11.6846	9.46915	10.1364	8.9745	23.1133	24.9312	18.4867
>Ado	chr10:67544510-67548955	-	6.56	0.038	0.091	0	10.4581	9.86241	10.1047	10.822	8.43661	10.0297	6.84997
>Adora1	chr1:134199214-134235457	-	2.72	0.277	0.164	0.167	37.5874	24.0565	21.4426	23.6159	3.89858	4.9009	1.91013
>Adora2a	chr10:75316876-75334792	+	2.88	0.2	0.397	0.021	1.55176	1.27348	1.22545	1.22779	0.439449	0.497311	0.273006
>Adora2b	chr11:62248983-62266452	+	4.72	0.018	0.044	0.009	1.2897	1.16737	1.34763	1.403	3.36792	2.56073	2.84232
>Adora3	chr3:105904420-105908928	+	1.16	0.867	0.775	0.293	0.070114	0.164585	0.205865	0.15268	0	0	0
>Adpgk	chr9:59291571-59316200	+	4.68	0.022	0.031	0.017	16.6156	14.5468	13.3665	13.7308	21.3054	25.022	34.9665
>Adprh	chr16:38445398-38452689	-	3.2	0.164	0.088	0.023	38.7142	43.8946	40.4794	38.064	72.7423	69.3732	59.1213
>Adprhl1	chr8:13235661-13254162	-	1.04	0.775	0.924	0.321	0.0694819	0	0	0.011361	0.145317	0.200937	0.181474
>Adprhl2	chr4:126316350-126321703	-	4.96	0.117	0.162	0.037	13.8665	13.2372	13.0285	13.787	19.5188	16.7078	15.0684
>Adprm	chr11:67037879-67052618	-	2.92	0.073	0.12	0.056	8.80199	9.97559	12.8429	9.4495	9.23116	9.8125	9.35516
>Adra1a	chr14:66635250-66771168	+	1.96	0.134	0.129	0	0.215962	0.642058	0.279376	0.430833	0.0116697	0.439147	0.115684
>Adra1b	chr11:43774604-43901237	-	1.04	0.543	0.639	0.3	0.205137	0.312709	0.290717	0.227342	0.0280906	0.024198	0.0468133
>Adra1d	chr2:131545356-131562285	-	5.44	0.046	0.029	0	0.186723	0.176591	0.113317	0.202864	0	0.0331776	0.0160449
>Adra2a	chr19:54045181-54048982	+	4.52	0.16	0.165	0.025	0.0571616	0.338471	0.255039	0.283909	0.0586302	0.229428	0.209203
[truncated: 20,599 more rows]
