# Supplementary material for: Switching of dominant retrotransposon silencing strategies from posttranscriptional to transcriptional mechanisms during male germ-cell development in mice
Source: PLoS Genet. 2017 Jul 27;13(7):e1006926. doi: 10.1371/journal.pgen.1006926 (PMC5549759; doi:10.1371/journal.pgen.1006926)
Supplement: S3 Table — (XLSX) [file pgen.1006926.s015.xlsx]

## Sheet: S3 Table
S3 Table. Genes upregulated by neighiboring retrotransposons in Pld6 KO LZ spermatocytes
Gene name	Location (mm10)	Activating retrotransposon S: sense AS: antisense	Retrotransposon location
>Pamr1	chr2:102550020-102643040	L1Md_A (S)	intragenic
>Afm	chr5:90518948-90553544	L1Md_T (AS)	intragenic
>Caps2	chr10:112165675-112216555	L1Md_T (AS)	intragenic
>Gc	chr5:89417510-89457898	L1Md_T (S)	intragenic
>Robo2	chr16:73892305-74410912	L1Md_T (S)	intragenic
>Sncaip	chr18:52767810-52915931	L1Md_T (S)	intragenic
>Sntb1	chr15:55639153-55906949	L1Md_T (S)	intragenic
>Il23r	chr6:67422931-67491855	L1Md_T (AS)	upstream (fusion)
>Alox5	chr6:116410070-116461178	L1Md_T (S)	upstream (fusion)
>Nckap1l	chr15:103453824-103498800	L1Md_T (S)	upstream (fusion)
>Reg2	chr6:78405154-78408097	L1Md_T (S)	upstream (fusion)
>Cd300c	chr11:114956277-114960417	RLTR10 (S)	upstream (fusion)
>Tmc2	chr2:130195193-130264445	RLTR10 (S)	upstream (fusion)
