# Supplementary material for: Switching of dominant retrotransposon silencing strategies from posttranscriptional to transcriptional mechanisms during male germ-cell development in mice
Source: PLoS Genet. 2017 Jul 27;13(7):e1006926. doi: 10.1371/journal.pgen.1006926 (PMC5549759; doi:10.1371/journal.pgen.1006926)
Supplement: S4 Table — (XLSX) [file pgen.1006926.s016.xlsx]

## Sheet: S4 Table
S4 Table. Genes upregulated by neighiboring retrotransposons in Dnmt3l KO LZ spermatocytes
Gene name	Location (mm10)	Activating retrotransposon S: sense AS: antisense	Retrotransposon location
>Capn11	chr17:45630203-45659309	IAPEZ (AS)	intragenic
>Plac8l1	chr18:42178674-42196709	IAPEZ (AS)	intragenic
>Apoh	chr11:108395296-108414396	IAPEZ (S)	intragenic
>Cdh19	chr1:110889194-110977372	IAPEZ (S)	intragenic
>Slc15a2	chr16:36750163-36784962	IAPEZ (S)	intragenic
>Pamr1	chr2:102550020-102643040	L1Md_A (S)	intragenic
>Greb1l	chr18:10325178-10562941	L1Md_F2 (AS)	intragenic
>4930486L24Rik	chr13:60842611-60864416	L1Md_T (AS)	intragenic
>Abcb1a	chr5:8660091-8748570	L1Md_T (AS)	intragenic
>Afm	chr5:90518948-90553544	L1Md_T (AS)	intragenic
>Caps2	chr10:112165675-112216555	L1Md_T (AS)	intragenic
>Col4a5	chrX:141475418-141689235	L1Md_T (AS)	intragenic
>Dzip3	chr16:48924227-48994112	L1Md_T (AS)	intragenic
>Fmr1	chrX:68678540-68717961	L1Md_T (AS)	intragenic
>Pkhd1	chr1:20057778-20618057	L1Md_T (AS)	intragenic
>Yipf7	chr5:69516669-69542647	L1Md_T (AS)	intragenic
>Fsd1l	chr4:53631470-53707009	L1Md_T (S)	intragenic
>Gc	chr5:89417510-89457898	L1Md_T (S)	intragenic
>Poln	chr5:34007178-34169526	L1Md_T (S)	intragenic
>Robo2	chr16:73892305-74410912	L1Md_T (S)	intragenic
>Sncaip	chr18:52767810-52915931	L1Md_T (S)	intragenic
>Sntb1	chr15:55639153-55906949	L1Md_T (S)	intragenic
>Gm5934	chrX:24474307-24499163	MERVK (S)	intragenic
>AK129341	chr9:8076632-8134294	MMERGLN (AS)	intragenic
>Srgap1	chr10:121780990-122047315	RLTR10 (AS)	intragenic
>Eps8l1	chr7:4464734-4480487	IAPEZ (AS)	upstream (fusion)
>Slit2	chr5:47983154-48306282	IAPEZ (AS)	upstream (fusion)
>E330017A01Rik	chr16:58635261-58638403	IAPEZ (S)	upstream (fusion)
>Tecrl	chr5:83278121-83355195	L1Md_Gf (S)	upstream (fusion)
>Alox5	chr6:116410070-116461178	L1Md_T (S)	upstream (fusion)
>Il23r	chr6:67422931-67491855	L1Md_T (S)	upstream (fusion)
>Nckap1l	chr15:103453824-103498800	L1Md_T (S)	upstream (fusion)
>Reg2	chr6:78405154-78408097	L1Md_T (S)	upstream (fusion)
>3110057O12Rik	chr3:40894276-40936307	MERVK (AS)	upstream (fusion)
>2310043L19Rik	chr1:177641541-177642943	MERVK (S)	upstream (fusion)
>Defb15	chr8:21929812-21932710	MERVK (S)	upstream (fusion)
>Olfr1372-ps1	chr11:52154875-52157907	MERVK (S)	upstream (fusion)
