# Supplementary material for: Switching of dominant retrotransposon silencing strategies from posttranscriptional to transcriptional mechanisms during male germ-cell development in mice
Source: PLoS Genet. 2017 Jul 27;13(7):e1006926. doi: 10.1371/journal.pgen.1006926 (PMC5549759; doi:10.1371/journal.pgen.1006926)
Supplement: S5 Table — (XLSX) [file pgen.1006926.s017.xlsx]

## Sheet: S5 Table
S5 Table. PCR primer sequences used in quantitative PCR analysis shown in Fig. 2E and 2F
Retrotransposon name	Fwd primer	Rev primer	Length
L1Md_A #1 ( A-monomer)	GCTACCTTGCCAGCAGAGTC	GGGTAGCCTGCTTCCCTATG	154
L1Md_A #2 (5' UTR)	TTCTGCCAGGAGTCTGGTTC	ATGAGCAGACCTGGAGGGTA	125
L1Md_A #3 (5' UTR)	ATATCTGGGTACCTGCCTTGC	TCCTTAGTTTCAGTGGGCAGA	70
L1Md_A #4 (5' UTR-orf1)	CCCTCCAGGTCTGCTCATAG	AGTGCTGCGTTCTGATGATG	165
L1Md_A #5 (orf1)	GGCGAAAGGCAAACGTAAGA	GGAGTGCTGCGTTCTGATGA	72
L1Md_A #6 (orf1)	GGTGAGGAAATGAACAAAACC	ATGCTCGCATCTATGGTTCC	128
IAPEz	AAGCAGCAATCACCCACTTTGG	CAATCATTAGATGTGGCTGCCAAG	97
