# Supplementary material for: Switching of dominant retrotransposon silencing strategies from posttranscriptional to transcriptional mechanisms during male germ-cell development in mice
Source: PLoS Genet. 2017 Jul 27;13(7):e1006926. doi: 10.1371/journal.pgen.1006926 (PMC5549759; doi:10.1371/journal.pgen.1006926)
Supplement: S6 Table — (XLSX) [file pgen.1006926.s018.xlsx]

## Sheet: S6 Table
S5 Table. PCR primer sequences used in bisulfite-PCR analysis shown in S3 Figure
Retrotransposon name	Fwd primer	Rev primer	Length of PCR products	Amplified sequence (C->t converted)
L1Md_A	TGGATTATAGTGTTTGTTTTAATTTAAT	TATATTCCACTCACCAAAAATCTT	217	TGGATtAtAGTGttTGttttAATttAATCGCGCGGAAtTTGAGAtTGCGGTAtATAGGGAAGtAGGtTAttCGGGttTGATtTGGGGtAtAAGTtttTTtCGtTCGAtTCGAGAtTCGAGtttCGGGtTAttTTGttAGtAGAGTtTTGtttAAtAttCGtAAGGGTttAtACGGGAtTttttACGGGAtttTAAGAttTtTGGTGAGTGGAAtAtA
RLTR10C-MMERVK10C	GGGTTAGGTAGTGTTTTTGTAAAAA	ACAATCCAACCTAAAACATAAAACC	285	GGGttAGGtAGTGTTTTTGtAAAAAAtTTTttTGtATATGTAtAtATTGGTTGTTTATttAATtTTATGCGTGGTGGtTAGtAGTAGTtAGTGttAtTtAGtAAtAGtAtATGTGGtTTtttAtATtTtttttTGTTTGTTTTAATAAAATGAGGtTGGAtTAGGttTGTGtAATTATGtttATtCGtCGTGGtTttTGTTTTAGGTCGTTttTtTAATGTtAtAGttTTAttCGTtATAGGGTAAtttTATCGttAtCGGGttttATGTtTTAGGTTGGAtTGT
IAPLTR1_MM	TTGATAGTTGTGTTTTAAGTGGTAAATAAA	AAACACCACAAACCAAAATCTTCTAC	263	tTGAtAGtTGTGTTtTAAGTGGTAAAtAAATAATtTGCGtATGTGtCGAGGGTGGTTtTttAtTttATGTGtTtTGttTTtttCGTGACGTtAAtTCGGtCGATGGGtTGtAGttAATtAGGGAGTGAtACGTttTAGGCGAAGGATAATTtTttTTAATAGGGACGGGGTTTCGTTTTtTtTtTtTtTTGtTTtTTGtAtTtTGGtTttTGAAGATGTAAGtAATAAAGTTTTGtCGtAGAAGATTtTGGTtTGTGGTGTTt
RLTRETN_Mm	GGGGTGGAGTTTTTTGTTTATT	TATTACRACCRCCAACAACTC	297	GGGTGGAGtTTttTGtTtATTCGTTtTGttACGtttAtTGtTGGAAttTGAGtTTTGtTGTTTGGAGttAtAtACGTGtTtAttTTTtTAtTGGAtttAGAGATTATTCGGCGGGAATCGGGTttttTtttttTTttTTtATAAtTGAGTGTCGtAAtAATAAAATTTGAGtTTTGATtAGAATGAATTTGTtTTAGtTtCGTTTtTTtTTTCGtttCGTtTAGATTttTtTtTTAtAGtTCGAGCGGttTTtTtAGTCGAAtCGTTtACGTTGCGAGtTGtTGGtCGGtCGtAAtA
RLTR1B-MMERGLN_I	TGTTTAAATGGATTAATTATGTGAAAT	AATAACACAAATAAAACTCAAACCC	433	TGTTTAAATGGAttAATtATGTGAAAtCGCGttAATTttTtttttAGttttAGttttTTTTtTATAAAAAttttTAGtTTttAAGttTCGTGGTCGAATttAtTGTtTttTGCGTGAGATACGTTTCGAttCGGAGtTtCGttATTAAAtTAttTtATGTTTTTAtATtAAGACGGTtTGTTtTGTTCGTGATTtTTGGGTGtACGtCGAATCGGGAGTTGAGTGGGGGTTTttttAtTAGGTTtTTTtATTTGGAGGttttAGCGAGATtTGCGTGAtAtttAGGAAtttCGAAGGAttttTTGGAGGTGCGTTTGTTTGTGTGAGTtTTGTTATGTTGTtTGTTGTtTAAGTGTtTAAGTGTGGtAtTGtTGAATTTGTGTtTTAGTTTTTtAGTTt…
RLTR4	TGTTTAGATTTAAAAAGTTTTATTTTAGTT	ATAATCCCTAAACAAAAATCTCC	348	TGTTTAGATtTAAAAAGTtttAttTtAGTTTttttAAATGAtCGGGAAATAttttAAAttTTATTtAAAtTAAttAAttAGtTCGtTTtTCGtTTtTGTAAtCGCGtTTTTTGtTttttAGtttTAGtttTATAAAAAGGGTAAAAAttttAtAtTCGGCGCGttAGTttTtCGATAGAtTGAGTCGttCGGGTAttCGTATTtttAATAAAGttTtTTGtTGTTTAtATtCGAATCGTGGAtTCGtTGATttTTGGGAGGGTtTttTtAGATTGATTGAtTGtttAttTGGGGGGTtTTTtATTTGGAGGTTttAtCGAGATTAGGAGAttttTGtttAGGGAttAt
MT2-MERVL	TTATGGATTTTAGAAGATTGAATTTT	CTTCTATTACTCTAAAACCACTCCTAATAC	388	tTATGGATTttAGAAGATTGAATtTtCGAGTTTAAGGAAtAtAttTTTAATtTGGGtTGCGttTTTtATtTGGGATTAAAGGTGTGGTGGGAtAtAttTTTAATtTGGGtTAtAttTTtTGtTGGAGAtAATATAAGGAtATTGGAAGAAGGGAGTtTAGtTtTTGtTtTTGTTttTTtAttTGtTTGtTGCGTGAGAtTGAGTAATTGtTAGATtTTTGGAtTTttATTtAtAGtTGCGAtTGAATtATTGTTGGGAATTGGGtTGttAAtTGTAAGTtATtAATAAATTttTTTAtTATtTAGAGAtTATTtATAAGTTtTGTGAtTtTAGAGAAtttTGAtTAATAtAGAAGTTGGTAttAGGAGTGGTTtTAGAGTAAtAGAAG
RLTR6	GAGTGTTTGAGTGAGGGTTTTTTTT	CTAATCCTCCCCTATTCCTCCTAAA	342	GAGTGTtTGAGTGAGGGTtTTtttTCGAGGGTtTTTtATTTGGTAtATGGGtCGGGAATTCGAGAATtTTTtATTTGGTGtATTGGtCGGGAATTCGAAAATtTTTtAtAGCGCGAttAtttAGAGGTttTAGAtttAtTTAGAGGTAAGATTtTTTGTTtTGTTTTGGTtTGATGTtTGTGTTtTGTTTtTAAGTTTGGTGCGATCGtAGTTTCGGTTTTGCGGACGtTtAGTGAGAtCGCGtTtCGAGAGGGAACGCGGGGTGGATAAGGATAGACGTGTttAGGTGTttAtCGTtCGTTtAtttTGGGAGACGTtttAGGAGGAAtAGGGGAGGAttAG
